# Supplementary material for: Age-related accrual of methylomic variability is linked to fundamental ageing mechanisms
Source: Genome Biol. 2016 Sep 22;17:191. doi: 10.1186/s13059-016-1053-6 (PMC5032245; doi:10.1186/s13059-016-1053-6)
Supplement: Additional file 2: — List of validated aVMPs and their genomic location (hg19). (XLSX 234 kb) [file 13059_2016_1053_MOESM2_ESM.xlsx]

## Sheet: Probes validated 0.05 0.5 pyr
Chromosome	Start	End	CpG
chr1	917819	917820	cg11235921
chr1	919916	919917	cg03394722
chr1	933306	933307	cg01729262
chr1	958274	958275	cg17801765
chr1	967967	967968	cg02341264
chr1	1052600	1052601	cg10126324
chr1	1566374	1566375	cg00262621
chr1	1566687	1566688	cg08231710
chr1	1909092	1909093	cg05035280
chr1	1935535	1935536	cg08114317
chr1	1935561	1935562	cg00014118
chr1	1936611	1936612	cg24317585
chr1	1951466	1951467	cg18392644
chr1	1951514	1951515	cg06063714
chr1	2145276	2145277	cg26553501
chr1	2345368	2345369	cg23629166
chr1	2345374	2345375	cg24439334
chr1	2383438	2383439	cg12728061
chr1	2383473	2383474	cg06215416
chr1	2383501	2383502	cg13384949
chr1	2387670	2387671	cg05528623
chr1	2391347	2391348	cg02850689
chr1	2397537	2397538	cg24301290
chr1	2434058	2434059	cg26783079
chr1	2501853	2501854	cg10220117
chr1	2559320	2559321	cg12750103
chr1	2559371	2559372	cg05838104
chr1	2559822	2559823	cg23606171
chr1	2723048	2723049	cg02975102
chr1	2844168	2844169	cg24741158
chr1	2928964	2928965	cg00829990
chr1	2996949	2996950	cg22506548
chr1	3166599	3166600	cg20165545
chr1	3166712	3166713	cg19904265
chr1	3567412	3567413	cg16823083
chr1	3567646	3567647	cg07382920
chr1	3600735	3600736	cg17163168
chr1	3600879	3600880	cg17471939
chr1	3620638	3620639	cg00505606
chr1	3620729	3620730	cg06996273
chr1	3620919	3620920	cg03103850
chr1	3621015	3621016	cg19819912
chr1	3649250	3649251	cg25196575
chr1	3649473	3649474	cg17804348
chr1	3827065	3827066	cg09362969
chr1	4000600	4000601	cg26233172
chr1	4161496	4161497	cg12699274
chr1	4482786	4482787	cg10378459
chr1	4835298	4835299	cg00859330
chr1	5025174	5025175	cg23656015
chr1	5411760	5411761	cg27223158
chr1	5779383	5779384	cg11207799
chr1	5896461	5896462	cg13133560
chr1	5896560	5896561	cg09317508
chr1	6137768	6137769	cg06118571
chr1	6239157	6239158	cg15578645
chr1	6301400	6301401	cg00883218
chr1	6303279	6303280	cg00769305
chr1	6478857	6478858	cg17447502
chr1	6481151	6481152	cg25352592
chr1	6505421	6505422	cg00248454
chr1	6760926	6760927	cg26808478
chr1	6760975	6760976	cg21681377
chr1	6967037	6967038	cg26669159
chr1	7340656	7340657	cg07911171
chr1	8377787	8377788	cg00341060
chr1	9350073	9350074	cg22730655
chr1	9488706	9488707	cg03605773
chr1	9648299	9648300	cg26114570
chr1	9935567	9935568	cg11396313
chr1	10795394	10795395	cg08537783
chr1	10851647	10851648	cg11233000
chr1	10887875	10887876	cg19731194
chr1	10924583	10924584	cg20741333
chr1	11042381	11042382	cg06770536
chr1	11381935	11381936	cg11949874
chr1	11559982	11559983	cg23589174
chr1	11560374	11560375	cg14966878
chr1	11752342	11752343	cg02864688
chr1	11760856	11760857	cg05782377
chr1	11918807	11918808	cg24697075
chr1	11918954	11918955	cg14506552
chr1	11919095	11919096	cg13885623
chr1	12167071	12167072	cg13689066
chr1	13836752	13836753	cg13778336
chr1	13844353	13844354	cg10444224
chr1	13912116	13912117	cg17826518
chr1	13930786	13930787	cg14027957
chr1	14462810	14462811	cg16164607
chr1	14609119	14609120	cg01715450
chr1	14761770	14761771	cg21449897
chr1	14824776	14824777	cg26353598
chr1	14838453	14838454	cg21012125
chr1	14924077	14924078	cg11964773
chr1	14927851	14927852	cg22507756
chr1	16303299	16303300	cg00978570
chr1	16468313	16468314	cg27525524
chr1	16495441	16495442	cg20312132
chr1	16508668	16508669	cg02998240
chr1	16554171	16554172	cg20611680
chr1	16554402	16554403	cg17463745
chr1	16554558	16554559	cg16312002
chr1	16768195	16768196	cg03920729
chr1	17476212	17476213	cg27576785
chr1	17846815	17846816	cg04872947
chr1	17865713	17865714	cg10123662
chr1	17885510	17885511	cg11824121
chr1	17900032	17900033	cg22496437
chr1	17956219	17956220	cg05699304
chr1	18152639	18152640	cg20796611
chr1	18214635	18214636	cg13861244
chr1	18236645	18236646	cg20945232
chr1	18311356	18311357	cg22491440
chr1	18335878	18335879	cg25197238
chr1	18431241	18431242	cg07161397
chr1	18433572	18433573	cg11232944
chr1	18437320	18437321	cg27114640
chr1	18589627	18589628	cg15564444
chr1	18617697	18617698	cg09470268
chr1	18617791	18617792	cg00386725
chr1	18621725	18621726	cg09845941
chr1	18687127	18687128	cg15901647
chr1	18700891	18700892	cg26818821
chr1	18700899	18700900	cg01083050
chr1	18869151	18869152	cg03046886
chr1	18926496	18926497	cg22389438
chr1	18954525	18954526	cg20786524
chr1	18959891	18959892	cg08549396
chr1	18980700	18980701	cg04276953
chr1	19007925	19007926	cg12080079
chr1	19041952	19041953	cg21856670
chr1	19046707	19046708	cg03739172
chr1	19048903	19048904	cg09791440
chr1	19048930	19048931	cg17468663
chr1	19147221	19147222	cg23243030
chr1	19284087	19284088	cg24837256
chr1	19614851	19614852	cg07447773
chr1	19992167	19992168	cg27549720
chr1	20250186	20250187	cg01441698
chr1	20465716	20465717	cg09317398
chr1	20518904	20518905	cg24514391
chr1	20608736	20608737	cg16713551
chr1	20616951	20616952	cg13463492
chr1	20669407	20669408	cg23014487
chr1	20691954	20691955	cg02873528
chr1	20692222	20692223	cg04722511
chr1	20726674	20726675	cg04415114
chr1	20732480	20732481	cg05773309
chr1	20755534	20755535	cg10586107
chr1	20811641	20811642	cg08398233
chr1	21044945	21044946	cg05129477
chr1	21055163	21055164	cg21382923
chr1	21671508	21671509	cg16829306
chr1	21835945	21835946	cg05364759
chr1	21877781	21877782	cg01037895
chr1	21988494	21988495	cg09995507
chr1	22470341	22470342	cg25011003
chr1	22678029	22678030	cg22488750
chr1	22721151	22721152	cg06124876
chr1	22881200	22881201	cg07233952
chr1	22891285	22891286	cg09028365
chr1	22916803	22916804	cg17740093
chr1	22919937	22919938	cg15597364
chr1	22925447	22925448	cg09940915
chr1	22930977	22930978	cg16138181
chr1	22970132	22970133	cg17104151
chr1	23495577	23495578	cg25610515
chr1	23521417	23521418	cg08872493
chr1	23894436	23894437	cg18027654
chr1	24116900	24116901	cg22166883
chr1	24117315	24117316	cg23617676
chr1	24438778	24438779	cg20254361
chr1	24438781	24438782	cg06649280
chr1	24476861	24476862	cg17499358
chr1	24645184	24645185	cg09322349
chr1	24646392	24646393	cg02984188
chr1	25051716	25051717	cg15649857
chr1	25944712	25944713	cg16836311
chr1	25944802	25944803	cg16585234
chr1	25945042	25945043	cg09027133
chr1	26145407	26145408	cg14149304
chr1	26233376	26233377	cg04471507
chr1	26233404	26233405	cg11709544
chr1	26233615	26233616	cg19362196
chr1	26233623	26233624	cg23323671
chr1	26233709	26233710	cg08134856
chr1	26325198	26325199	cg22019970
chr1	26373288	26373289	cg18303360
chr1	26394083	26394084	cg16051685
chr1	26758306	26758307	cg14254745
chr1	27645056	27645057	cg25616777
chr1	27683139	27683140	cg23989110
chr1	27683351	27683352	cg09230763
chr1	27683386	27683387	cg11705208
chr1	27709791	27709792	cg11955474
chr1	27718495	27718496	cg01048751
chr1	29138043	29138044	cg26064535
chr1	29138434	29138435	cg11413657
chr1	29139758	29139759	cg06779961
chr1	29742186	29742187	cg04837959
chr1	30446406	30446407	cg26802564
chr1	30584352	30584353	cg00599702
chr1	31158158	31158159	cg17484671
chr1	31377381	31377382	cg08161802
chr1	31673023	31673024	cg20941758
chr1	31673095	31673096	cg18936040
chr1	32052651	32052652	cg17945560
chr1	32169274	32169275	cg02989257
chr1	32238731	32238732	cg08160462
chr1	32741518	32741519	cg07376381
chr1	32936780	32936781	cg09352844
chr1	32936861	32936862	cg16124641
chr1	33337257	33337258	cg25364822
chr1	33348115	33348116	cg09510416
chr1	33350709	33350710	cg00912746
chr1	33351653	33351654	cg24417499
chr1	33352589	33352590	cg26524353
chr1	33358788	33358789	cg02631838
chr1	33367416	33367417	cg12598340
chr1	33546151	33546152	cg02350320
chr1	34504017	34504018	cg00305071
chr1	34522918	34522919	cg10953723
chr1	34633066	34633067	cg06964608
chr1	34642519	34642520	cg02656891
chr1	34642862	34642863	cg04025150
chr1	34936319	34936320	cg10834893
chr1	35350879	35350880	cg13709618
chr1	35384669	35384670	cg12126857
chr1	35392942	35392943	cg12653570
chr1	35393790	35393791	cg15392844
chr1	35396310	35396311	cg15081344
chr1	36038950	36038951	cg13060114
chr1	36108206	36108207	cg12413579
chr1	36108233	36108234	cg21439896
chr1	36617570	36617571	cg13798679
chr1	37055042	37055043	cg04089674
chr1	37056965	37056966	cg18769374
chr1	37231474	37231475	cg21952052
chr1	37321669	37321670	cg14960282
chr1	37379413	37379414	cg17952046
chr1	37428969	37428970	cg20779373
chr1	37447865	37447866	cg11836212
chr1	37720926	37720927	cg10105794
chr1	37875985	37875986	cg12729160
chr1	38022718	38022719	cg16109423
chr1	38096105	38096106	cg00700866
chr1	38100837	38100838	cg10573018
chr1	38101652	38101653	cg17161617
chr1	38218191	38218192	cg01855272
chr1	38222311	38222312	cg08134680
chr1	38227521	38227522	cg01379846
chr1	38227708	38227709	cg12012383
chr1	38248449	38248450	cg24550560
chr1	38513489	38513490	cg17791651
chr1	38722785	38722786	cg21829336
chr1	38757902	38757903	cg16586530
chr1	38837054	38837055	cg19904025
chr1	38916929	38916930	cg26803725
chr1	38930900	38930901	cg19621179
chr1	39042981	39042982	cg00968890
chr1	39254897	39254898	cg12043952
chr1	39284609	39284610	cg02860281
chr1	40123717	40123718	cg07951355
chr1	40137185	40137186	cg10052561
chr1	40149381	40149382	cg25375186
chr1	40152179	40152180	cg24733934
chr1	40158476	40158477	cg01811100
chr1	40193746	40193747	cg20959032
chr1	40254184	40254185	cg15728256
chr1	40255440	40255441	cg03401114
chr1	40420503	40420504	cg27173717
chr1	40783060	40783061	cg23847109
chr1	40839093	40839094	cg06470943
chr1	41132022	41132023	cg08394377
chr1	41350014	41350015	cg13472192
chr1	41444691	41444692	cg10122267
chr1	41444693	41444694	cg01002622
chr1	41826446	41826447	cg01961153
chr1	42631405	42631406	cg09174829
chr1	43834757	43834758	cg16858125
chr1	44031756	44031757	cg22875872
chr1	45140869	45140870	cg03044096
chr1	45452605	45452606	cg16604218
chr1	46663496	46663497	cg15157453
chr1	46859845	46859846	cg20271029
chr1	46939866	46939867	cg25019343
chr1	46940325	46940326	cg21692450
chr1	47010223	47010224	cg13353942
chr1	47882739	47882740	cg22796507
chr1	47902085	47902086	cg16342298
chr1	47915008	47915009	cg17428085
chr1	47915951	47915952	cg07870914
chr1	47998637	47998638	cg01693598
chr1	48177077	48177078	cg11082779
chr1	48702914	48702915	cg00819871
chr1	48938264	48938265	cg21692516
chr1	50489240	50489241	cg12127196
chr1	50489827	50489828	cg21834207
chr1	50834056	50834057	cg17742781
chr1	50879560	50879561	cg07584563
chr1	50883013	50883014	cg17603689
chr1	50893469	50893470	cg11665991
chr1	50893830	50893831	cg25281186
chr1	51810337	51810338	cg03814321
chr1	51810892	51810893	cg10653240
chr1	52456669	52456670	cg00856580
chr1	53308597	53308598	cg16015712
chr1	53386900	53386901	cg15986841
chr1	53704558	53704559	cg26112661
chr1	54304846	54304847	cg05821046
chr1	55266296	55266297	cg18972998
chr1	57802279	57802280	cg01055518
chr1	58714305	58714306	cg18863090
chr1	59280370	59280371	cg20593826
chr1	59280619	59280620	cg02951357
chr1	59282482	59282483	cg12426870
chr1	62784332	62784333	cg08845123
chr1	63540205	63540206	cg12806613
chr1	63760405	63760406	cg13352914
chr1	63781082	63781083	cg00882665
chr1	63782395	63782396	cg09456465
chr1	63782426	63782427	cg05719140
chr1	63783576	63783577	cg13477806
chr1	63785003	63785004	cg00597687
chr1	63790044	63790045	cg18279094
chr1	63796263	63796264	cg21695661
chr1	65991765	65991766	cg03514351
chr1	67600172	67600173	cg17031739
chr1	71512485	71512486	cg23823908
chr1	74988194	74988195	cg11248166
chr1	75594592	75594593	cg01259156
chr1	75595970	75595971	cg22694818
chr1	75602846	75602847	cg12764034
chr1	76085151	76085152	cg13054234
chr1	79472643	79472644	cg13175159
chr1	84464084	84464085	cg03098721
chr1	85230119	85230120	cg11654024
chr1	85527490	85527491	cg03604763
chr1	91171013	91171014	cg04567738
chr1	91182128	91182129	cg15979173
chr1	91192657	91192658	cg24347994
chr1	91300559	91300560	cg09793883
chr1	91303028	91303029	cg26833936
chr1	94571619	94571620	cg04100956
chr1	94704178	94704179	cg01812146
chr1	95201226	95201227	cg12422351
chr1	95201495	95201496	cg20744756
chr1	95285405	95285406	cg18143535
chr1	100111727	100111728	cg07960762
chr1	102119095	102119096	cg18770231
chr1	102462877	102462878	cg09864076
chr1	106626446	106626447	cg07188009
chr1	109255480	109255481	cg23041045
chr1	109634248	109634249	cg12080882
chr1	109655203	109655204	cg26523099
chr1	109756118	109756119	cg13619408
chr1	109792854	109792855	cg23706211
chr1	109792925	109792926	cg23639374
chr1	110282525	110282526	cg00297950
chr1	110692900	110692901	cg23235497
chr1	110692918	110692919	cg17032646
chr1	110694263	110694264	cg15374686
chr1	110855257	110855258	cg12590404
chr1	111098273	111098274	cg04275027
chr1	112299263	112299264	cg00160914
chr1	112429786	112429787	cg27510354
chr1	112506949	112506950	cg22012659
chr1	112531488	112531489	cg09276363
chr1	113934971	113934972	cg19510626
chr1	114697032	114697033	cg19901801
chr1	115397616	115397617	cg27332337
chr1	115881544	115881545	cg02987481
chr1	116380417	116380418	cg21863110
chr1	116960898	116960899	cg05565562
chr1	117665053	117665054	cg04400972
chr1	117665186	117665187	cg13085530
chr1	118471375	118471376	cg07017093
chr1	119521928	119521929	cg11391335
chr1	119524323	119524324	cg09789768
chr1	119526255	119526256	cg24720355
chr1	119528638	119528639	cg07820868
chr1	119530702	119530703	cg27262412
chr1	119534088	119534089	cg06528645
chr1	119535693	119535694	cg17326555
chr1	119535928	119535929	cg24035245
chr1	119543883	119543884	cg03216846
chr1	119546928	119546929	cg17479943
chr1	119548527	119548528	cg15724945
chr1	119548825	119548826	cg01959730
chr1	120189930	120189931	cg00482226
chr1	120254177	120254178	cg05958127
chr1	120254330	120254331	cg07090813
chr1	120438925	120438926	cg23131777
chr1	145471701	145471702	cg19913118
chr1	145549441	145549442	cg07015079
chr1	148193658	148193659	cg19733042
chr1	149170214	149170215	cg19775250
chr1	149870977	149870978	cg06605933
chr1	150229443	150229444	cg20791007
chr1	150229871	150229872	cg19320294
chr1	150230233	150230234	cg05037389
chr1	150448943	150448944	cg04165759
chr1	151226935	151226936	cg10963543
chr1	151687696	151687697	cg03991120
chr1	151689985	151689986	cg00295744
chr1	151690075	151690076	cg26093148
chr1	151696417	151696418	cg20745419
chr1	151773258	151773259	cg03431165
chr1	151800946	151800947	cg11390381
chr1	152538857	152538858	cg24000437
chr1	152596177	152596178	cg07821297
chr1	152658287	152658288	cg24332770
chr1	152730231	152730232	cg11950860
chr1	152730361	152730362	cg18643421
chr1	152779374	152779375	cg24304714
chr1	153388944	153388945	cg21107767
chr1	153762244	153762245	cg12067764
chr1	153762434	153762435	cg11710659
chr1	154474528	154474529	cg19970699
chr1	154474530	154474531	cg02856953
chr1	154475068	154475069	cg05637536
chr1	154539523	154539524	cg18288119
chr1	154540074	154540075	cg05746024
chr1	154745124	154745125	cg22732644
chr1	155051879	155051880	cg08242010
chr1	155265378	155265379	cg09037777
chr1	155291345	155291346	cg26876647
chr1	156260918	156260919	cg18114036
chr1	156408887	156408888	cg08548089
chr1	156426017	156426018	cg22514756
chr1	156597679	156597680	cg00423039
chr1	156611087	156611088	cg02609880
chr1	156616804	156616805	cg16269733
chr1	156625372	156625373	cg05654780
chr1	156816117	156816118	cg08474334
chr1	156831236	156831237	cg19237923
chr1	156890782	156890783	cg16268769
chr1	156891327	156891328	cg16596889
chr1	159269203	159269204	cg09064148
chr1	160050948	160050949	cg20066612
chr1	160051377	160051378	cg08665772
chr1	160055253	160055254	cg00026803
chr1	160256132	160256133	cg17880320
chr1	161049543	161049544	cg10888244
chr1	161059267	161059268	cg10841756
chr1	161059327	161059328	cg22585988
chr1	162050656	162050657	cg11231349
chr1	162792177	162792178	cg17133668
chr1	163038703	163038704	cg15923350
chr1	163290999	163291000	cg21959457
chr1	164290751	164290752	cg07789132
chr1	165249378	165249379	cg05229742
chr1	165322099	165322100	cg07135032
chr1	165345040	165345041	cg18395632
chr1	165436588	165436589	cg14178541
chr1	165545110	165545111	cg20140377
chr1	166136939	166136940	cg03272326
chr1	166353877	166353878	cg16040306
chr1	166853812	166853813	cg25848076
chr1	170628856	170628857	cg12439157
chr1	170630734	170630735	cg07149609
chr1	170636223	170636224	cg20826576
chr1	174417967	174417968	cg05768419
chr1	175712552	175712553	cg05996213
chr1	175856781	175856782	cg22343877
chr1	177225466	177225467	cg08901593
chr1	177225850	177225851	cg01931994
chr1	179544765	179544766	cg08229358
chr1	179560983	179560984	cg05378938
chr1	179561347	179561348	cg11853788
chr1	179712361	179712362	cg19804605
chr1	181394054	181394055	cg26685515
chr1	181552984	181552985	cg08903425
chr1	181616694	181616695	cg20152088
chr1	182653495	182653496	cg14846442
chr1	182921851	182921852	cg02710296
chr1	183154981	183154982	cg12552165
chr1	185743787	185743788	cg22446206
chr1	197873880	197873881	cg19730248
chr1	197883190	197883191	cg17753347
chr1	197888512	197888513	cg06661450
chr1	197890608	197890609	cg22443762
chr1	200012526	200012527	cg08158862
chr1	201140803	201140804	cg23996302
chr1	201159906	201159907	cg00583535
chr1	201252200	201252201	cg12611449
chr1	201253971	201253972	cg04904030
chr1	201344793	201344794	cg02589576
chr1	201368914	201368915	cg23291161
chr1	201417721	201417722	cg26672375
chr1	201797722	201797723	cg22677858
chr1	201915446	201915447	cg09404633
chr1	201979128	201979129	cg07154254
chr1	203095747	203095748	cg24141663
chr1	203096048	203096049	cg11341981
chr1	203241948	203241949	cg07098528
chr1	203242022	203242023	cg21933812
chr1	203276595	203276596	cg01798157
chr1	203410080	203410081	cg13242199
chr1	204700816	204700817	cg08241939
chr1	204799888	204799889	cg14181289
chr1	204828056	204828057	cg02673901
chr1	205392241	205392242	cg01416657
chr1	205473341	205473342	cg18438591
chr1	207198234	207198235	cg14967804
chr1	207224549	207224550	cg11829608
chr1	207628383	207628384	cg23810846
chr1	207669003	207669004	cg25029035
chr1	207924482	207924483	cg04290171
chr1	209404846	209404847	cg03298073
chr1	209756976	209756977	cg27337148
chr1	209848402	209848403	cg09666230
chr1	212688916	212688917	cg18147098
chr1	213123436	213123437	cg01003599
chr1	213224402	213224403	cg14576824
chr1	214151615	214151616	cg16242653
chr1	214152076	214152077	cg00132255
chr1	214152709	214152710	cg00668303
chr1	214152742	214152743	cg02919116
chr1	214154936	214154937	cg01659176
chr1	214157565	214157566	cg23633547
chr1	214175695	214175696	cg18345456
chr1	214366877	214366878	cg27300185
chr1	214445695	214445696	cg14212967
chr1	214881338	214881339	cg10236596
chr1	216419959	216419960	cg08542181
chr1	217310572	217310573	cg04236178
chr1	218390493	218390494	cg10145000
chr1	218667548	218667549	cg27387239
chr1	220863382	220863383	cg03853809
chr1	221065148	221065149	cg08923271
chr1	221065434	221065435	cg08906307
chr1	221066688	221066689	cg18023943
chr1	222628324	222628325	cg15078329
chr1	222721405	222721406	cg08942016
chr1	223306857	223306858	cg12095594
chr1	223308238	223308239	cg23039250
chr1	223407010	223407011	cg14096207
chr1	223526402	223526403	cg24486540
chr1	223538957	223538958	cg18020547
chr1	223566447	223566448	cg17081027
chr1	223566646	223566647	cg26603179
chr1	223899736	223899737	cg14972271
chr1	223899746	223899747	cg01566170
chr1	223937196	223937197	cg21167643
chr1	225864873	225864874	cg02570888
chr1	225964856	225964857	cg07193504
chr1	226411057	226411058	cg18564989
chr1	226756482	226756483	cg22157069
chr1	227748424	227748425	cg02736395
chr1	227974177	227974178	cg21459583
chr1	228223346	228223347	cg16170838
chr1	228246632	228246633	cg12359809
chr1	228291591	228291592	cg11953245
chr1	228291668	228291669	cg22790377
chr1	228291682	228291683	cg15720832
chr1	228395450	228395451	cg00251125
chr1	228395760	228395761	cg26940100
chr1	228400419	228400420	cg04193160
chr1	228560604	228560605	cg07203024
chr1	228566080	228566081	cg20329210
chr1	228567311	228567312	cg18931977
chr1	228581405	228581406	cg06829788
chr1	228653136	228653137	cg23239574
chr1	229406360	229406361	cg23959311
chr1	229571762	229571763	cg10717408
chr1	229572706	229572707	cg09181500
chr1	230563798	230563799	cg13169968
chr1	230777685	230777686	cg01055562
chr1	231298651	231298652	cg27504802
chr1	231319825	231319826	cg05958922
chr1	233749410	233749411	cg11382055
chr1	233751191	233751192	cg13110283
chr1	235805560	235805561	cg17500055
chr1	235814814	235814815	cg14099468
chr1	236849966	236849967	cg18770350
chr1	237116052	237116053	cg10521767
chr1	237247258	237247259	cg22700220
chr1	240254266	240254267	cg12213260
chr1	240262933	240262934	cg02079122
chr1	240587072	240587073	cg22226821
chr1	240656217	240656218	cg25623271
chr1	240776316	240776317	cg11859922
chr1	240783371	240783372	cg07595602
chr1	242097870	242097871	cg24546683
chr1	242687018	242687019	cg07137606
chr1	244080447	244080448	cg04295543
chr1	247096025	247096026	cg07507951
chr1	247242539	247242540	cg26536593
chr1	247285935	247285936	cg21263208
chr2	45264	45265	cg07058971
chr2	45511	45512	cg15237857
chr2	47452	47453	cg20318662
chr2	81079	81080	cg23744372
chr2	394115	394116	cg19039481
chr2	394242	394243	cg10717610
chr2	629016	629017	cg09887415
chr2	947589	947590	cg20193363
chr2	1609508	1609509	cg21551340
chr2	2328709	2328710	cg02304095
chr2	3698421	3698422	cg01730148
chr2	5837929	5837930	cg03594550
chr2	5944014	5944015	cg07678517
chr2	10219586	10219587	cg02984430
chr2	10971446	10971447	cg19225422
chr2	11052885	11052886	cg16163981
chr2	11133327	11133328	cg11588844
chr2	11294585	11294586	cg07478210
chr2	11809681	11809682	cg04141164
chr2	11810403	11810404	cg17186168
chr2	12860614	12860615	cg15241074
chr2	12911008	12911009	cg23391473
chr2	14772312	14772313	cg22044566
chr2	14774086	14774087	cg26633107
chr2	15209081	15209082	cg15562758
chr2	15948462	15948463	cg01752203
chr2	17699243	17699244	cg07709606
chr2	17724532	17724533	cg20176388
chr2	18058900	18058901	cg23531340
chr2	19551944	19551945	cg26701390
chr2	19553321	19553322	cg11943209
chr2	19553950	19553951	cg00954878
chr2	19559792	19559793	cg02680566
chr2	19560467	19560468	cg00456326
chr2	19561327	19561328	cg16361302
chr2	19874426	19874427	cg26354092
chr2	20211771	20211772	cg01931792
chr2	20366443	20366444	cg18014547
chr2	20442088	20442089	cg02591356
chr2	23358444	23358445	cg00388287
chr2	23616768	23616769	cg08569786
chr2	23704185	23704186	cg27297315
chr2	23852064	23852065	cg04937609
chr2	23886100	23886101	cg21084943
chr2	24232603	24232604	cg03480346
chr2	24233923	24233924	cg19273694
chr2	24271827	24271828	cg23065097
chr2	24271844	24271845	cg03687700
chr2	24306495	24306496	cg14273083
chr2	26045244	26045245	cg23780110
chr2	26624934	26624935	cg14273450
chr2	26786046	26786047	cg24478803
chr2	26915355	26915356	cg18327056
chr2	26916149	26916150	cg18101022
chr2	27009715	27009716	cg24127278
chr2	27068081	27068082	cg08806184
chr2	27346938	27346939	cg03315230
chr2	27632926	27632927	cg15661865
chr2	27994018	27994019	cg05938007
chr2	28718959	28718960	cg11063495
chr2	30142063	30142064	cg16699354
chr2	30142677	30142678	cg00643897
chr2	30186753	30186754	cg10634568
chr2	30369105	30369106	cg07724466
chr2	31361818	31361819	cg22996440
chr2	31522601	31522602	cg06915570
chr2	38304725	38304726	cg05062676
chr2	38304804	38304805	cg26144569
chr2	39470725	39470726	cg01583753
chr2	39470743	39470744	cg09834706
chr2	39470750	39470751	cg24062763
chr2	39892124	39892125	cg00034559
chr2	42066091	42066092	cg01332534
chr2	42719503	42719504	cg08398288
chr2	42719678	42719679	cg21129729
chr2	42719785	42719786	cg04580179
chr2	43295306	43295307	cg16179507
chr2	43295389	43295390	cg17681516
chr2	44735195	44735196	cg00669760
chr2	45112257	45112258	cg04548156
chr2	45180560	45180561	cg00025680
chr2	45183274	45183275	cg27111925
chr2	45229171	45229172	cg10068996
chr2	45232888	45232889	cg02893453
chr2	45233390	45233391	cg11358114
chr2	45238678	45238679	cg15845118
chr2	45239493	45239494	cg24209528
chr2	45240373	45240374	cg14845812
chr2	47799405	47799406	cg10903274
chr2	48983178	48983179	cg02776315
chr2	49380959	49380960	cg12528408
chr2	49382401	49382402	cg12353175
chr2	56410509	56410510	cg08096062
chr2	63282211	63282212	cg04808506
chr2	63283806	63283807	cg03299042
chr2	63285097	63285098	cg17145370
chr2	66648797	66648798	cg22943590
chr2	66652111	66652112	cg00740914
chr2	71099177	71099178	cg02878414
chr2	71115370	71115371	cg10954469
chr2	71115680	71115681	cg07540421
chr2	71132250	71132251	cg14235768
chr2	71132518	71132519	cg19699289
chr2	71133854	71133855	cg08972756
chr2	71503246	71503247	cg04659154
chr2	72079276	72079277	cg07258910
chr2	72079609	72079610	cg01361021
chr2	72357937	72357938	cg15160709
chr2	73089222	73089223	cg06142341
chr2	73090349	73090350	cg03173962
chr2	73161954	73161955	cg13656408
chr2	73429176	73429177	cg19741359
chr2	73514538	73514539	cg11713619
chr2	73523056	73523057	cg00164941
chr2	74743009	74743010	cg07203423
chr2	75136185	75136186	cg13728138
chr2	75938438	75938439	cg23725986
chr2	76148284	76148285	cg19360937
chr2	76186264	76186265	cg12220788
chr2	79738639	79738640	cg22350070
chr2	79739254	79739255	cg00811334
chr2	85082845	85082846	cg17512187
chr2	85359745	85359746	cg27337894
chr2	85553759	85553760	cg23404877
chr2	85817498	85817499	cg06005876
chr2	86565390	86565391	cg11517309
chr2	87015813	87015814	cg24345747
chr2	88427637	88427638	cg24933157
chr2	88649907	88649908	cg06797617
chr2	88750864	88750865	cg20634498
chr2	88849830	88849831	cg08201735
chr2	95664359	95664360	cg06816651
chr2	95692727	95692728	cg03129884
chr2	95719390	95719391	cg10108468
chr2	97166341	97166342	cg22880770
chr2	97175065	97175066	cg25567448
chr2	97304333	97304334	cg14950039
chr2	97650711	97650712	cg01190974
chr2	98703698	98703699	cg15149655
chr2	101618394	101618395	cg10148764
chr2	102868023	102868024	cg19642470
chr2	103089729	103089730	cg04239558
chr2	103858077	103858078	cg26608430
chr2	104018319	104018320	cg22891600
chr2	104640450	104640451	cg14078162
chr2	104961016	104961017	cg26975848
chr2	105484694	105484695	cg07316846
chr2	105484823	105484824	cg27560561
chr2	105735689	105735690	cg12495283
chr2	105735756	105735757	cg08019058
chr2	106016179	106016180	cg19025700
chr2	106262226	106262227	cg15488963
chr2	110873741	110873742	cg09113530
chr2	111489847	111489848	cg05739167
chr2	111491205	111491206	cg16246747
chr2	111493356	111493357	cg09756855
chr2	111874495	111874496	cg19992207
chr2	113238376	113238377	cg09759994
chr2	113810641	113810642	cg10479672
chr2	113825234	113825235	cg06383401
chr2	114034595	114034596	cg24409539
chr2	115052995	115052996	cg16336239
chr2	118570237	118570238	cg04664968
chr2	118845443	118845444	cg22650315
chr2	118980919	118980920	cg00409049
chr2	119013708	119013709	cg05025046
chr2	119068497	119068498	cg06760077
chr2	119426116	119426117	cg20389678
chr2	119436490	119436491	cg19223521
chr2	119566332	119566333	cg23620902
chr2	119571674	119571675	cg03765885
chr2	119592754	119592755	cg20599967
chr2	119596346	119596347	cg16911810
chr2	119597415	119597416	cg01471264
chr2	119597586	119597587	cg02327563
chr2	119607097	119607098	cg12305200
chr2	119615496	119615497	cg04227922
chr2	119918913	119918914	cg17021907
chr2	119954389	119954390	cg13275609
chr2	120280763	120280764	cg16943697
chr2	120281999	120282000	cg07176264
chr2	121071458	121071459	cg03340760
chr2	121100727	121100728	cg00280895
chr2	121107495	121107496	cg09932405
chr2	121107846	121107847	cg14105566
chr2	121279886	121279887	cg23405152
chr2	121516533	121516534	cg18885210
chr2	123418787	123418788	cg04178787
chr2	124782261	124782262	cg03696599
chr2	124782263	124782264	cg13358636
chr2	125086435	125086436	cg19074170
chr2	126716943	126716944	cg24913794
chr2	127955156	127955157	cg24923516
chr2	128439345	128439346	cg03689092
chr2	130323509	130323510	cg22448304
chr2	130987179	130987180	cg27228976
chr2	131090049	131090050	cg26638005
chr2	131512663	131512664	cg01093878
chr2	131512768	131512769	cg19256400
chr2	131512890	131512891	cg26301353
chr2	131514588	131514589	cg18335505
chr2	131674175	131674176	cg00028678
chr2	131674201	131674202	cg11469778
chr2	131724244	131724245	cg01138171
chr2	132088912	132088913	cg05885936
chr2	133429088	133429089	cg04462652
chr2	133888263	133888264	cg24072451
chr2	134024093	134024094	cg12915892
chr2	134024418	134024419	cg03992259
chr2	134119805	134119806	cg00113096
chr2	134135267	134135268	cg13066289
chr2	134180560	134180561	cg09506037
chr2	134326172	134326173	cg18984282
chr2	134785392	134785393	cg00947413
chr2	135621153	135621154	cg02998028
chr2	135621176	135621177	cg26890182
chr2	136498966	136498967	cg01158220
chr2	137267702	137267703	cg05353292
chr2	145116633	145116634	cg18826637
chr2	149856468	149856469	cg12033029
chr2	149894539	149894540	cg13149736
chr2	149895877	149895878	cg04211175
chr2	150177004	150177005	cg07755203
chr2	150177277	150177278	cg24980657
chr2	150444569	150444570	cg11713727
chr2	151282496	151282497	cg03304664
chr2	151345498	151345499	cg26337868
chr2	151469837	151469838	cg08558886
chr2	152032584	152032585	cg13533070
chr2	154334651	154334652	cg26649384
chr2	154335014	154335015	cg06674731
chr2	157184137	157184138	cg00558219
chr2	158184535	158184536	cg21563471
chr2	158453812	158453813	cg19978550
chr2	159651813	159651814	cg21992932
chr2	159779958	159779959	cg20459495
chr2	162272299	162272300	cg20994660
chr2	162282922	162282923	cg09778596
chr2	162284206	162284207	cg03457195
chr2	163696187	163696188	cg07150045
chr2	164590272	164590273	cg01620164
chr2	165812146	165812147	cg05090759
chr2	165812159	165812160	cg12301695
chr2	167467079	167467080	cg17591219
chr2	167467305	167467306	cg07297242
chr2	168148419	168148420	cg02312438
chr2	169769501	169769502	cg15742848
chr2	169769616	169769617	cg05703053
chr2	170440722	170440723	cg15768203
chr2	171567027	171567028	cg02809075
chr2	171569381	171569382	cg08386537
chr2	171574141	171574142	cg18183163
chr2	171670500	171670501	cg00860808
chr2	171671795	171671796	cg03443455
chr2	171676306	171676307	cg07420274
chr2	171677602	171677603	cg14486905
chr2	172945383	172945384	cg24724664
chr2	172945698	172945699	cg16472050
chr2	172946193	172946194	cg08750504
chr2	172948073	172948074	cg13372879
chr2	172952948	172952949	cg05938001
chr2	175192666	175192667	cg17146526
chr2	175194079	175194080	cg00306909
chr2	175204249	175204250	cg11664139
chr2	175205821	175205822	cg27078140
chr2	175870871	175870872	cg21361856
chr2	176608868	176608869	cg13776884
chr2	176931543	176931544	cg02304465
chr2	176934369	176934370	cg19852827
chr2	176948728	176948729	cg14118515
chr2	176956761	176956762	cg19325985
chr2	176964506	176964507	cg11754318
chr2	176968920	176968921	cg14230696
chr2	176972581	176972582	cg24633978
chr2	176977220	176977221	cg00786305
chr2	176977374	176977375	cg12504882
chr2	176981064	176981065	cg10364040
chr2	176981328	176981329	cg18115040
chr2	176981919	176981920	cg17489939
chr2	176982108	176982109	cg02249732
chr2	176984634	176984635	cg06005169
chr2	176988505	176988506	cg12969193
chr2	176991040	176991041	cg02985617
chr2	176997311	176997312	cg07783843
chr2	177004015	177004016	cg18516557
chr2	177004975	177004976	cg21818470
chr2	177012562	177012563	cg02857760
chr2	177012640	177012641	cg17818471
chr2	177012706	177012707	cg23986620
chr2	177013630	177013631	cg24000528
chr2	177014949	177014950	cg27160395
chr2	177014966	177014967	cg12215739
chr2	177015070	177015071	cg14399060
chr2	177016037	177016038	cg04843067
chr2	177020616	177020617	cg15161959
chr2	177024947	177024948	cg04935434
chr2	177025975	177025976	cg07930539
chr2	177027621	177027622	cg01014615
chr2	177028804	177028805	cg10304824
chr2	177029073	177029074	cg00005847
chr2	177037364	177037365	cg10159630
chr2	177039295	177039296	cg10477905
chr2	177040094	177040095	cg23322546
chr2	177040226	177040227	cg10086659
chr2	177053274	177053275	cg03450948
chr2	177053285	177053286	cg23420260
chr2	177053292	177053293	cg05099387
chr2	177053295	177053296	cg19542816
chr2	178484058	178484059	cg11237792
chr2	180293643	180293644	cg18142262
chr2	182549604	182549605	cg14975429
chr2	184395412	184395413	cg05060440
chr2	186603398	186603399	cg21353911
chr2	192169585	192169586	cg06844526
chr2	197458521	197458522	cg00510111
chr2	198029332	198029333	cg07683388
chr2	202545694	202545695	cg02348437
chr2	202975246	202975247	cg19907380
chr2	207023158	207023159	cg04202957
chr2	207506535	207506536	cg23094961
chr2	208632990	208632991	cg16688437
chr2	208635637	208635638	cg05365735
chr2	208635942	208635943	cg13278353
chr2	209271234	209271235	cg21302622
chr2	209271875	209271876	cg06951245
chr2	210636539	210636540	cg24938830
chr2	211090487	211090488	cg07308161
chr2	213292541	213292542	cg20953052
chr2	215275973	215275974	cg10181281
chr2	217471906	217471907	cg11469308
chr2	217799104	217799105	cg27640316
chr2	218142840	218142841	cg24302683
chr2	218375971	218375972	cg03013118
chr2	218898511	218898512	cg12924402
chr2	219434658	219434659	cg10643489
chr2	219472410	219472411	cg18887096
chr2	219537567	219537568	cg26548497
chr2	219574845	219574846	cg01717376
chr2	219697934	219697935	cg19075252
chr2	219724918	219724919	cg11175192
chr2	219746921	219746922	cg19217214
chr2	219763642	219763643	cg16582803
chr2	219773473	219773474	cg03225109
chr2	219826532	219826533	cg02614660
chr2	219826870	219826871	cg27638196
chr2	219840962	219840963	cg20174730
chr2	219848258	219848259	cg07565472
chr2	219851181	219851182	cg18664514
chr2	219857231	219857232	cg07501919
chr2	219859695	219859696	cg16938613
chr2	219860717	219860718	cg00215611
chr2	219861653	219861654	cg03817727
chr2	219905564	219905565	cg21084508
chr2	219924695	219924696	cg25034205
chr2	220174629	220174630	cg20671534
chr2	220196530	220196531	cg05864140
chr2	220283214	220283215	cg24927800
chr2	220310232	220310233	cg25619638
chr2	220348803	220348804	cg00495988
chr2	220360817	220360818	cg00680696
chr2	220417868	220417869	cg22212691
chr2	220463257	220463258	cg14718170
chr2	220493112	220493113	cg04066824
chr2	220563631	220563632	cg21648391
chr2	223151884	223151885	cg11490745
chr2	223156901	223156902	cg25809290
chr2	223162128	223162129	cg08022524
chr2	223167170	223167171	cg03539789
chr2	223176683	223176684	cg09643136
chr2	223177473	223177474	cg01997590
chr2	223521683	223521684	cg08026464
chr2	223916952	223916953	cg24940601
chr2	224433836	224433837	cg04229930
chr2	227655596	227655597	cg14931062
chr2	227700114	227700115	cg03018058
chr2	227700467	227700468	cg19451698
chr2	228582488	228582489	cg07417745
chr2	228690907	228690908	cg09167632
chr2	228740506	228740507	cg21315873
chr2	229045417	229045418	cg22190437
chr2	230135577	230135578	cg04743872
chr2	230136411	230136412	cg02799466
chr2	230136510	230136511	cg06064269
chr2	230138204	230138205	cg18310658
chr2	230576135	230576136	cg25541259
chr2	231865097	231865098	cg10612096
chr2	231901948	231901949	cg13909669
chr2	231901967	231901968	cg20722129
chr2	231906828	231906829	cg01201818
chr2	232275105	232275106	cg00899350
chr2	233323532	233323533	cg12307638
chr2	233404220	233404221	cg09283548
chr2	233404477	233404478	cg25090994
chr2	233476236	233476237	cg15379170
chr2	233499460	233499461	cg06842071
chr2	233791962	233791963	cg11972305
chr2	235406291	235406292	cg05308656
chr2	236293433	236293434	cg01977209
chr2	236293467	236293468	cg19435188
chr2	236773146	236773147	cg03279522
chr2	236773260	236773261	cg02244583
chr2	236773924	236773925	cg15981851
chr2	236774071	236774072	cg19761110
chr2	236890427	236890428	cg12157614
chr2	236962206	236962207	cg20882773
chr2	236964187	236964188	cg01951459
chr2	237076726	237076727	cg16023545
chr2	237078733	237078734	cg07014673
chr2	237085763	237085764	cg10012722
chr2	237086640	237086641	cg15973314
chr2	237122857	237122858	cg02817514
chr2	237146748	237146749	cg10244525
chr2	237173071	237173072	cg14464052
chr2	237173121	237173122	cg13228576
chr2	237551858	237551859	cg19450816
chr2	237570117	237570118	cg16852440
chr2	237762237	237762238	cg25438746
chr2	238253330	238253331	cg22570757
chr2	238395007	238395008	cg17187163
chr2	238472405	238472406	cg07936585
chr2	238536869	238536870	cg26569295
chr2	239072199	239072200	cg03682366
chr2	239072961	239072962	cg23650279
chr2	239149859	239149860	cg24127874
chr2	240302637	240302638	cg26876664
chr2	240405158	240405159	cg03041029
chr2	240868565	240868566	cg22116328
chr2	240972734	240972735	cg19719678
chr2	241172209	241172210	cg02629603
chr2	241771040	241771041	cg10883069
chr2	241866245	241866246	cg17332091
chr2	242499464	242499465	cg23288103
chr2	242499542	242499543	cg11274940
chr3	577964	577965	cg03158780
chr3	2141937	2141938	cg11563860
chr3	2553112	2553113	cg25512439
chr3	5071083	5071084	cg10125901
chr3	5138170	5138171	cg17860198
chr3	6906371	6906372	cg23055496
chr3	9005479	9005480	cg22371859
chr3	9593701	9593702	cg02703908
chr3	9594385	9594386	cg04061117
chr3	9747183	9747184	cg15457795
chr3	9811813	9811814	cg14558573
chr3	9811863	9811864	cg23451076
chr3	9811990	9811991	cg01396022
chr3	10206344	10206345	cg04455646
chr3	10465412	10465413	cg02482042
chr3	10546830	10546831	cg04207166
chr3	10857717	10857718	cg22331862
chr3	10857719	10857720	cg21123160
chr3	10858504	10858505	cg15284635
chr3	11034749	11034750	cg07466705
chr3	11079491	11079492	cg24042313
chr3	11887527	11887528	cg23349968
chr3	11966511	11966512	cg11559680
chr3	12066807	12066808	cg14994183
chr3	12837740	12837741	cg04548463
chr3	13590444	13590445	cg01896761
chr3	13697288	13697289	cg21468180
chr3	13919362	13919363	cg02398106
chr3	14339534	14339535	cg12497374
chr3	14339700	14339701	cg21139046
chr3	14568699	14568700	cg25972340
chr3	14583489	14583490	cg09254904
chr3	14615941	14615942	cg23141851
chr3	14619577	14619578	cg13638983
chr3	16216094	16216095	cg23067317
chr3	19975483	19975484	cg02329527
chr3	20522301	20522302	cg06821269
chr3	22412385	22412386	cg15693572
chr3	22412746	22412747	cg23480021
chr3	22413232	22413233	cg03274391
chr3	24871948	24871949	cg00214791
chr3	24872319	24872320	cg08443605
chr3	25101907	25101908	cg07344338
chr3	25469125	25469126	cg00371702
chr3	27770852	27770853	cg24383418
chr3	28618700	28618701	cg10902144
chr3	33261112	33261113	cg25693769
chr3	33261204	33261205	cg07008600
chr3	35681627	35681628	cg10506882
chr3	35681883	35681884	cg24785473
chr3	37284287	37284288	cg12984086
chr3	38690410	38690411	cg19740375
chr3	40518138	40518139	cg12176605
chr3	42307761	42307762	cg12727529
chr3	42307799	42307800	cg18789547
chr3	42733759	42733760	cg19606153
chr3	42742993	42742994	cg24938727
chr3	42744301	42744302	cg19827650
chr3	42846907	42846908	cg01996116
chr3	42947263	42947264	cg04146745
chr3	42977896	42977897	cg22714811
chr3	42978180	42978181	cg08364654
chr3	44036098	44036099	cg03168896
chr3	44041136	44041137	cg09650880
chr3	44155764	44155765	cg20687414
chr3	44596538	44596539	cg03646916
chr3	44754102	44754103	cg10263370
chr3	44754125	44754126	cg11003573
chr3	44754129	44754130	cg18722847
chr3	44802566	44802567	cg17546649
chr3	45268633	45268634	cg07803856
chr3	45353303	45353304	cg07647717
chr3	45884065	45884066	cg07561552
chr3	46506554	46506555	cg00716083
chr3	46608139	46608140	cg13719901
chr3	46617183	46617184	cg05226558
chr3	46890144	46890145	cg24673605
chr3	48694451	48694452	cg02222844
chr3	48694454	48694455	cg08640901
chr3	48694534	48694535	cg15142694
chr3	48694673	48694674	cg09397359
chr3	49056420	49056421	cg21379639
chr3	49203908	49203909	cg02705835
chr3	49314155	49314156	cg18605031
chr3	49757470	49757471	cg05666287
chr3	49757476	49757477	cg05493761
chr3	49894441	49894442	cg04884090
chr3	49907666	49907667	cg16930811
chr3	50228915	50228916	cg21121119
chr3	50314291	50314292	cg24019851
chr3	50403130	50403131	cg25821785
chr3	50609551	50609552	cg11728787
chr3	51740741	51740742	cg25693132
chr3	51740850	51740851	cg21899500
chr3	51740875	51740876	cg00664406
chr3	51740896	51740897	cg04453050
chr3	51741280	51741281	cg00303541
chr3	51853898	51853899	cg25935697
chr3	52443424	52443425	cg22753768
chr3	52457390	52457391	cg14478797
chr3	53880872	53880873	cg18859045
chr3	54663570	54663571	cg12835313
chr3	55033444	55033445	cg05603680
chr3	55162115	55162116	cg15213491
chr3	55508379	55508380	cg01109065
chr3	55508585	55508586	cg10701252
chr3	55518142	55518143	cg24216596
chr3	56717657	56717658	cg14818413
chr3	57203310	57203311	cg02131639
chr3	58603027	58603028	cg22310648
chr3	61237865	61237866	cg10131075
chr3	61715662	61715663	cg02960347
chr3	62304165	62304166	cg07212940
chr3	62305226	62305227	cg12845975
chr3	62355319	62355320	cg00503302
chr3	62355505	62355506	cg11178293
chr3	62355525	62355526	cg18175809
chr3	62357176	62357177	cg18525486
chr3	62358234	62358235	cg03986829
chr3	62360674	62360675	cg06819546
chr3	62362660	62362661	cg17886399
chr3	62363076	62363077	cg25741487
chr3	62363248	62363249	cg20037507
chr3	62363922	62363923	cg07791011
chr3	62364834	62364835	cg17480278
chr3	62905621	62905622	cg14451730
chr3	63295625	63295626	cg11238995
chr3	64008330	64008331	cg15316508
chr3	64008387	64008388	cg01380922
chr3	64251663	64251664	cg00134602
chr3	64427959	64427960	cg04108438
chr3	64429607	64429608	cg19630681
chr3	65342971	65342972	cg24879560
chr3	67022802	67022803	cg07845873
chr3	67022852	67022853	cg20077230
chr3	67022890	67022891	cg18996090
chr3	68053273	68053274	cg09533390
chr3	68053371	68053372	cg22706186
chr3	68584086	68584087	cg20838162
chr3	68982098	68982099	cg03427298
chr3	69812885	69812886	cg09325003
chr3	73734568	73734569	cg27084781
chr3	74003742	74003743	cg18129296
chr3	74664210	74664211	cg06816668
chr3	75150999	75151000	cg24967487
chr3	77089518	77089519	cg16718624
chr3	77524776	77524777	cg08470863
chr3	79814509	79814510	cg05594873
chr3	87039536	87039537	cg06391577
chr3	89156071	89156072	cg16797972
chr3	89156478	89156479	cg18055394
chr3	89164223	89164224	cg04238185
chr3	93851734	93851735	cg22305293
chr3	96534005	96534006	cg01822130
chr3	96988343	96988344	cg11197061
chr3	97542158	97542159	cg14732969
chr3	99364061	99364062	cg24198004
chr3	100789257	100789258	cg24647428
chr3	103513634	103513635	cg03374820
chr3	107086058	107086059	cg04514392
chr3	107565406	107565407	cg20726993
chr3	108581785	108581786	cg06103086
chr3	109056349	109056350	cg07253829
chr3	109056357	109056358	cg00487142
chr3	111577705	111577706	cg04153991
chr3	113898609	113898610	cg25836326
chr3	114343779	114343780	cg03556243
chr3	115378386	115378387	cg09463650
chr3	116164576	116164577	cg25315362
chr3	118479934	118479935	cg09588186
chr3	119396868	119396869	cg03743984
chr3	119422161	119422162	cg08145590
chr3	119422283	119422284	cg04602284
chr3	121740927	121740928	cg08463485
chr3	121902442	121902443	cg11008866
chr3	122640625	122640626	cg07297832
chr3	123166774	123166775	cg19013391
chr3	123699293	123699294	cg24444655
chr3	124448994	124448995	cg25191241
chr3	124839640	124839641	cg11591485
chr3	125690774	125690775	cg13252540
chr3	125900093	125900094	cg20988073
chr3	126007563	126007564	cg13708016
chr3	126397794	126397795	cg15665630
chr3	126700750	126700751	cg01965673
chr3	127058958	127058959	cg05652141
chr3	128445986	128445987	cg21747496
chr3	128723005	128723006	cg02484127
chr3	128778699	128778700	cg06804344
chr3	130235479	130235480	cg01980311
chr3	130236522	130236523	cg13581422
chr3	133191270	133191271	cg15486454
chr3	133191297	133191298	cg04231050
chr3	133392965	133392966	cg00478710
chr3	133461738	133461739	cg01446620
chr3	133464713	133464714	cg18286850
chr3	136867925	136867926	cg09000779
chr3	136882749	136882750	cg12473849
chr3	137361526	137361527	cg03290530
chr3	137414342	137414343	cg22700822
chr3	137486213	137486214	cg15921949
chr3	138739722	138739723	cg00662963
chr3	138739874	138739875	cg02045971
chr3	138763670	138763671	cg02930239
chr3	139107739	139107740	cg25474358
chr3	139970779	139970780	cg06288131
chr3	142666320	142666321	cg21136104
chr3	145879686	145879687	cg02802029
chr3	147073118	147073119	cg06583576
chr3	147077616	147077617	cg02253760
chr3	147077636	147077637	cg04931256
chr3	147096130	147096131	cg25645064
chr3	147106010	147106011	cg00334063
chr3	147108843	147108844	cg16768018
chr3	147108916	147108917	cg15105326
chr3	147109784	147109785	cg20939084
chr3	147111120	147111121	cg27606499
chr3	147111135	147111136	cg03881775
chr3	147111280	147111281	cg00154357
chr3	147111660	147111661	cg03900143
chr3	147112541	147112542	cg18292434
chr3	147120248	147120249	cg13897134
chr3	147123457	147123458	cg02387803
chr3	147125712	147125713	cg23189410
chr3	147125714	147125715	cg17546247
chr3	147125942	147125943	cg23449696
chr3	147125955	147125956	cg00475509
chr3	147125962	147125963	cg08855449
chr3	147126119	147126120	cg26400885
chr3	147126703	147126704	cg17280346
chr3	147130536	147130537	cg19029181
chr3	147131617	147131618	cg01825295
chr3	147132321	147132322	cg08887742
chr3	147138293	147138294	cg25503888
chr3	147139563	147139564	cg11687036
chr3	147141219	147141220	cg07152216
chr3	148415747	148415748	cg04807594
chr3	150802828	150802829	cg13351141
chr3	153840536	153840537	cg26777729
chr3	155570809	155570810	cg15451248
chr3	156468708	156468709	cg19430473
chr3	156782951	156782952	cg21583957
chr3	156807379	156807380	cg11931463
chr3	156848137	156848138	cg03921696
chr3	157813417	157813418	cg08654915
chr3	157813670	157813671	cg27642784
chr3	157819282	157819283	cg00010946
chr3	157821987	157821988	cg05512327
chr3	157821994	157821995	cg04913979
chr3	158288680	158288681	cg19714489
chr3	164050953	164050954	cg16202338
chr3	164913627	164913628	cg04228468
chr3	170303540	170303541	cg05937737
chr3	170304045	170304046	cg15536845
chr3	170304760	170304761	cg11624728
chr3	170340932	170340933	cg22233906
chr3	170625519	170625520	cg02008818
chr3	172166987	172166988	cg07848409
chr3	172167445	172167446	cg04851268
chr3	172169176	172169177	cg23411103
chr3	180502503	180502504	cg23020891
chr3	180588041	180588042	cg08121925
chr3	180970464	180970465	cg11804239
chr3	181421703	181421704	cg16276063
chr3	181437712	181437713	cg24027397
chr3	181447418	181447419	cg27622017
chr3	182698915	182698916	cg20699141
chr3	182983386	182983387	cg04468081
chr3	183770677	183770678	cg19233761
chr3	183817976	183817977	cg01953456
chr3	183980788	183980789	cg05951558
chr3	184972145	184972146	cg11935638
chr3	185217130	185217131	cg11285843
chr3	186545622	186545623	cg04537229
chr3	187387999	187388000	cg15347189
chr3	187388128	187388129	cg16927040
chr3	187465654	187465655	cg06220604
chr3	188664990	188664991	cg20116907
chr3	192233231	192233232	cg24637426
chr3	192634002	192634003	cg23344395
chr3	193310532	193310533	cg04134015
chr3	193987426	193987427	cg11134430
chr3	193987651	193987652	cg02523270
chr3	194118613	194118614	cg14112754
chr3	196670603	196670604	cg25262261
chr3	197194394	197194395	cg17208748
chr3	197236638	197236639	cg06268398
chr4	492375	492376	cg12170048
chr4	493782	493783	cg02337355
chr4	619314	619315	cg04926732
chr4	781229	781230	cg14183865
chr4	781272	781273	cg17265358
chr4	789807	789808	cg20948258
chr4	1035462	1035463	cg23595451
chr4	1105206	1105207	cg06173470
chr4	1107585	1107586	cg23462514
chr4	1160783	1160784	cg08462122
chr4	1396306	1396307	cg06660395
chr4	1398383	1398384	cg08160091
chr4	1402198	1402199	cg14959580
chr4	1402852	1402853	cg09883255
chr4	1405967	1405968	cg04699482
chr4	1495907	1495908	cg14228029
chr4	1505197	1505198	cg08611689
chr4	2052628	2052629	cg06124390
chr4	2059595	2059596	cg05695762
chr4	3473595	3473596	cg04102620
chr4	3487436	3487437	cg15652666
chr4	3657880	3657881	cg11852579
chr4	3663974	3663975	cg12338537
chr4	3664240	3664241	cg22214854
chr4	3746513	3746514	cg01214155
chr4	3749615	3749616	cg05639690
chr4	3752338	3752339	cg18488266
chr4	3773815	3773816	cg11572225
chr4	3785927	3785928	cg15132749
chr4	3874143	3874144	cg20288588
chr4	3877525	3877526	cg07175506
chr4	4386726	4386727	cg01159601
chr4	4386906	4386907	cg12235062
chr4	4577273	4577274	cg07914772
chr4	4670855	4670856	cg11688944
chr4	4793092	4793093	cg04776445
chr4	4864902	4864903	cg11078084
chr4	4866047	4866048	cg05334656
chr4	5894923	5894924	cg07963234
chr4	5894930	5894931	cg15448975
chr4	6223973	6223974	cg10966580
chr4	6224780	6224781	cg03785955
chr4	6247215	6247216	cg11115235
chr4	6475182	6475183	cg02766173
chr4	6540449	6540450	cg06224587
chr4	6665672	6665673	cg22904048
chr4	6710661	6710662	cg02311456
chr4	7046066	7046067	cg19296509
chr4	7158489	7158490	cg23602334
chr4	7191910	7191911	cg25223798
chr4	7195466	7195467	cg25348776
chr4	7196466	7196467	cg17394237
chr4	7197511	7197512	cg13439315
chr4	7241998	7241999	cg03358154
chr4	7287737	7287738	cg23649083
chr4	7301823	7301824	cg17627921
chr4	7436874	7436875	cg19670431
chr4	7437812	7437813	cg01749792
chr4	7462468	7462469	cg21540588
chr4	7463007	7463008	cg09789721
chr4	7486195	7486196	cg13423235
chr4	7511100	7511101	cg01859130
chr4	7512177	7512178	cg08554860
chr4	7736302	7736303	cg01193403
chr4	7878384	7878385	cg23750206
chr4	7894203	7894204	cg11808936
chr4	7939940	7939941	cg18085176
chr4	7940128	7940129	cg25003275
chr4	7940579	7940580	cg22079161
chr4	7941894	7941895	cg10028549
chr4	7942020	7942021	cg19702703
chr4	8022071	8022072	cg04770370
chr4	8022191	8022192	cg16009407
chr4	8074192	8074193	cg18007268
chr4	8081417	8081418	cg08557246
chr4	8098319	8098320	cg11003309
chr4	8107258	8107259	cg13893358
chr4	8135668	8135669	cg04492193
chr4	8159729	8159730	cg11353748
chr4	8272247	8272248	cg18773997
chr4	8536117	8536118	cg21431929
chr4	8593507	8593508	cg01105427
chr4	8643813	8643814	cg17981552
chr4	8651068	8651069	cg10652057
chr4	8651451	8651452	cg22869564
chr4	8651855	8651856	cg01381617
chr4	8689852	8689853	cg14950515
chr4	8702397	8702398	cg17231293
chr4	9782931	9782932	cg21279601
chr4	9783192	9783193	cg26296488
chr4	9783196	9783197	cg23847712
chr4	10077759	10077760	cg05083128
chr4	10458165	10458166	cg00123478
chr4	10459228	10459229	cg23995914
chr4	10460237	10460238	cg01096266
chr4	10462849	10462850	cg16214053
chr4	10531768	10531769	cg10841253
chr4	11408659	11408660	cg21300019
chr4	13527875	13527876	cg06369785
chr4	13537089	13537090	cg25781755
chr4	13539513	13539514	cg06346388
chr4	13540430	13540431	cg26456223
chr4	13540850	13540851	cg09354241
chr4	13543119	13543120	cg18817990
chr4	13544632	13544633	cg16742873
chr4	14864757	14864758	cg04748223
chr4	17781880	17781881	cg16449012
chr4	18320820	18320821	cg07935784
chr4	18320910	18320911	cg00675229
chr4	18321009	18321010	cg22803560
chr4	20396867	20396868	cg07290920
chr4	21305490	21305491	cg27196467
chr4	21305549	21305550	cg05005308
chr4	21306051	21306052	cg23713724
chr4	21950766	21950767	cg18347642
chr4	24330712	24330713	cg03238216
chr4	24471294	24471295	cg03315557
chr4	24490174	24490175	cg14531668
chr4	24801110	24801111	cg10766585
chr4	25030010	25030011	cg08935526
chr4	25031445	25031446	cg01460991
chr4	25235369	25235370	cg25018951
chr4	25657365	25657366	cg19766441
chr4	25657921	25657922	cg04242577
chr4	25657951	25657952	cg25285433
chr4	25658035	25658036	cg19299094
chr4	26492206	26492207	cg18636319
chr4	26492421	26492422	cg17104149
chr4	37248861	37248862	cg26351451
chr4	41614842	41614843	cg00957901
chr4	41746614	41746615	cg01470356
chr4	41746697	41746698	cg13123927
chr4	41747895	41747896	cg10192893
chr4	41748857	41748858	cg22300957
chr4	41750864	41750865	cg01416712
chr4	41751830	41751831	cg17255063
chr4	41753439	41753440	cg19935850
chr4	41759997	41759998	cg12622958
chr4	41867178	41867179	cg04085901
chr4	41878119	41878120	cg18779296
chr4	41880987	41880988	cg15553500
chr4	41993293	41993294	cg12853184
chr4	46995741	46995742	cg24154839
chr4	48484997	48484998	cg03852670
chr4	48492304	48492305	cg14249348
chr4	48987791	48987792	cg22826333
chr4	48988801	48988802	cg25316310
chr4	52862092	52862093	cg13326914
chr4	52917271	52917272	cg03103192
chr4	53578359	53578360	cg02016130
chr4	53617679	53617680	cg13321967
chr4	53728923	53728924	cg10269548
chr4	54963174	54963175	cg06427054
chr4	54967809	54967810	cg20367712
chr4	55143557	55143558	cg25064395
chr4	55990944	55990945	cg25444386
chr4	58058692	58058693	cg13763289
chr4	63682393	63682394	cg15371026
chr4	64767210	64767211	cg09615276
chr4	69239481	69239482	cg25976440
chr4	72897565	72897566	cg02192673
chr4	74963112	74963113	cg01470535
chr4	75857963	75857964	cg00068810
chr4	77342104	77342105	cg20432211
chr4	77929804	77929805	cg04687616
chr4	78156196	78156197	cg00301879
chr4	83513063	83513064	cg09347160
chr4	84991657	84991658	cg03233918
chr4	85246175	85246176	cg10236603
chr4	85401758	85401759	cg23793104
chr4	85411336	85411337	cg18498115
chr4	85414135	85414136	cg00316839
chr4	85422265	85422266	cg04026169
chr4	88225834	88225835	cg09013032
chr4	88600466	88600467	cg18031930
chr4	94753295	94753296	cg19085507
chr4	101110248	101110249	cg00360769
chr4	104641548	104641549	cg07824172
chr4	108288782	108288783	cg01136850
chr4	109087312	109087313	cg24023289
chr4	109091059	109091060	cg01655427
chr4	110223252	110223253	cg26005761
chr4	110224951	110224952	cg00112493
chr4	111397190	111397191	cg09248380
chr4	111397401	111397402	cg07587796
chr4	111530900	111530901	cg00169419
chr4	111538826	111538827	cg13385016
chr4	111541173	111541174	cg27398720
chr4	111543401	111543402	cg05835105
chr4	111554385	111554386	cg09854515
chr4	111559066	111559067	cg06842954
chr4	111560494	111560495	cg15652723
chr4	111561114	111561115	cg17242937
chr4	111720303	111720304	cg27129029
chr4	112396360	112396361	cg25726077
chr4	113432701	113432702	cg11726792
chr4	113668535	113668536	cg26994094
chr4	113818925	113818926	cg18219250
chr4	113970739	113970740	cg02060584
chr4	113970745	113970746	cg03476195
chr4	113970935	113970936	cg02735486
chr4	113971324	113971325	cg21356998
chr4	114238277	114238278	cg04522984
chr4	119095240	119095241	cg26126295
chr4	119274837	119274838	cg14953762
chr4	119758193	119758194	cg00817502
chr4	122302268	122302269	cg05604079
chr4	122685641	122685642	cg18149485
chr4	123632037	123632038	cg16553297
chr4	129557264	129557265	cg11294626
chr4	139580260	139580261	cg24358395
chr4	145430689	145430690	cg03639671
chr4	147164948	147164949	cg01539483
chr4	147165097	147165098	cg04181032
chr4	147558239	147558240	cg02650266
chr4	147925275	147925276	cg21631156
chr4	148401873	148401874	cg00379467
chr4	148401958	148401959	cg05618426
chr4	148491949	148491950	cg03117697
chr4	148863880	148863881	cg03553407
chr4	152475308	152475309	cg01217350
chr4	153512727	153512728	cg11991617
chr4	154125453	154125454	cg22471112
chr4	154125594	154125595	cg23820816
chr4	154126481	154126482	cg02832697
chr4	154710418	154710419	cg05164933
chr4	154710421	154710422	cg23121156
chr4	154711115	154711116	cg23502475
chr4	154711457	154711458	cg01298731
chr4	154712902	154712903	cg06610376
chr4	155253864	155253865	cg05922210
chr4	155411603	155411604	cg15834072
chr4	155702172	155702173	cg10920378
chr4	156130016	156130017	cg21512644
chr4	156298325	156298326	cg03251918
chr4	156775941	156775942	cg15736994
chr4	163907607	163907608	cg12527110
chr4	164253006	164253007	cg19908812
chr4	165877875	165877876	cg25904183
chr4	169552346	169552347	cg03822639
chr4	170696369	170696370	cg23337866
chr4	174424942	174424943	cg25654705
chr4	174430487	174430488	cg06588201
chr4	174431860	174431861	cg08733172
chr4	174436918	174436919	cg18269963
chr4	174437333	174437334	cg09846177
chr4	174437915	174437916	cg12541454
chr4	174439616	174439617	cg24415066
chr4	174439756	174439757	cg14532497
chr4	174440471	174440472	cg26606286
chr4	174441703	174441704	cg04103021
chr4	174445082	174445083	cg08548444
chr4	174445870	174445871	cg11444009
chr4	174446201	174446202	cg10852861
chr4	174447847	174447848	cg01566965
chr4	174448084	174448085	cg01967399
chr4	174452159	174452160	cg08905895
chr4	174452835	174452836	cg16919569
chr4	174453287	174453288	cg26805882
chr4	174457371	174457372	cg01747862
chr4	175140004	175140005	cg12910087
chr4	176987577	176987578	cg03909602
chr4	177126729	177126730	cg25586011
chr4	177575257	177575258	cg08320989
chr4	178038657	178038658	cg07581462
chr4	182905294	182905295	cg24873022
chr4	183062004	183062005	cg18304448
chr4	184018031	184018032	cg24123198
chr4	184018527	184018528	cg01278041
chr4	184893118	184893119	cg21593015
chr4	185935561	185935562	cg23761017
chr4	185940024	185940025	cg03997663
chr4	186132412	186132413	cg12836958
chr4	186401692	186401693	cg04857710
chr4	187394380	187394381	cg14515522
chr4	187475669	187475670	cg02303933
chr4	188149410	188149411	cg12797684
chr4	188462685	188462686	cg05888027
chr4	188953906	188953907	cg02571636
chr4	189029280	189029281	cg06178055
chr4	189204589	189204590	cg02761733
chr4	189350268	189350269	cg26225073
chr4	189541174	189541175	cg17837517
chr5	527979	527980	cg02736230
chr5	529258	529259	cg06777516
chr5	574150	574151	cg09672025
chr5	598724	598725	cg24748631
chr5	672357	672358	cg04230438
chr5	893665	893666	cg21910709
chr5	1009934	1009935	cg02502307
chr5	1158948	1158949	cg19990316
chr5	1218042	1218043	cg06593603
chr5	1225295	1225296	cg04285869
chr5	1227579	1227580	cg22999540
chr5	1228081	1228082	cg02043000
chr5	1228443	1228444	cg07600193
chr5	1241765	1241766	cg26658272
chr5	1243907	1243908	cg24115232
chr5	1243949	1243950	cg11681428
chr5	1246795	1246796	cg06836380
chr5	1247290	1247291	cg15179011
chr5	1258994	1258995	cg05521538
chr5	1325993	1325994	cg25070340
chr5	1359691	1359692	cg11298379
chr5	1364053	1364054	cg04095327
chr5	1407005	1407006	cg14994247
chr5	1409773	1409774	cg25363289
chr5	1444333	1444334	cg08713711
chr5	1446217	1446218	cg16703956
chr5	1446969	1446970	cg16180821
chr5	1549475	1549476	cg26973607
chr5	1673409	1673410	cg26360697
chr5	1725285	1725286	cg26805720
chr5	1726145	1726146	cg04476626
chr5	1761103	1761104	cg19416947
chr5	1763818	1763819	cg21166092
chr5	1763902	1763903	cg26688762
chr5	1772638	1772639	cg25130336
chr5	1834527	1834528	cg27603000
chr5	1835210	1835211	cg02381172
chr5	1873721	1873722	cg17650747
chr5	1876397	1876398	cg14451382
chr5	1887300	1887301	cg07565505
chr5	1948552	1948553	cg07779423
chr5	1974013	1974014	cg05966371
chr5	2006146	2006147	cg12039970
chr5	2008270	2008271	cg02363766
chr5	2008272	2008273	cg00059399
chr5	2008364	2008365	cg14977875
chr5	2066634	2066635	cg21929464
chr5	2066690	2066691	cg06421774
chr5	2335681	2335682	cg07400592
chr5	2387826	2387827	cg11149163
chr5	2416025	2416026	cg26958838
chr5	2638080	2638081	cg13621378
chr5	2642995	2642996	cg16566191
chr5	2643534	2643535	cg11341199
chr5	2659108	2659109	cg06742021
chr5	2702771	2702772	cg03855338
chr5	2739131	2739132	cg08239858
chr5	2739602	2739603	cg21573200
chr5	2743601	2743602	cg26195356
chr5	2750203	2750204	cg11173941
chr5	2915236	2915237	cg21081803
chr5	3059243	3059244	cg26986928
chr5	3181925	3181926	cg18894214
chr5	3182057	3182058	cg06976144
chr5	3198175	3198176	cg15869649
chr5	3285935	3285936	cg14059822
chr5	3428639	3428640	cg07273051
chr5	3564465	3564466	cg09696091
chr5	3589702	3589703	cg01549315
chr5	3592435	3592436	cg19814981
chr5	3592638	3592639	cg25308508
chr5	3592718	3592719	cg14836602
chr5	3595977	3595978	cg24678862
chr5	3596207	3596208	cg10530883
chr5	3599686	3599687	cg01294808
chr5	3607063	3607064	cg18275316
chr5	3607092	3607093	cg25923609
chr5	4223202	4223203	cg05845217
chr5	4512534	4512535	cg11835209
chr5	4519548	4519549	cg14954582
chr5	5137559	5137560	cg11093474
chr5	5140001	5140002	cg22954449
chr5	5140029	5140030	cg00127167
chr5	5271554	5271555	cg25485055
chr5	5495287	5495288	cg17921412
chr5	5495359	5495360	cg20772375
chr5	5672077	5672078	cg26875852
chr5	5886845	5886846	cg27603338
chr5	5887435	5887436	cg26690304
chr5	6069935	6069936	cg20692922
chr5	6143809	6143810	cg25102726
chr5	6435072	6435073	cg07179267
chr5	7392579	7392580	cg15404971
chr5	7420177	7420178	cg15680973
chr5	9222690	9222691	cg01611141
chr5	11384581	11384582	cg16264642
chr5	11903145	11903146	cg15975890
chr5	12238327	12238328	cg02766937
chr5	15426122	15426123	cg23125993
chr5	15538923	15538924	cg08849558
chr5	15645642	15645643	cg11339964
chr5	15683259	15683260	cg04001359
chr5	16180259	16180260	cg18325622
chr5	16180393	16180394	cg12456714
chr5	16713588	16713589	cg20434856
chr5	16867064	16867065	cg22490780
chr5	19988592	19988593	cg21496319
chr5	19988666	19988667	cg17523769
chr5	19988678	19988679	cg00566208
chr5	22853730	22853731	cg10303842
chr5	32018601	32018602	cg13039251
chr5	33970305	33970306	cg11241413
chr5	34839819	34839820	cg13000136
chr5	35617687	35617688	cg16578742
chr5	35938675	35938676	cg02273827
chr5	35938692	35938693	cg24202119
chr5	36662804	36662805	cg21050001
chr5	36662829	36662830	cg15355952
chr5	37209182	37209183	cg21077636
chr5	37209440	37209441	cg00331501
chr5	37835548	37835549	cg00712841
chr5	37836119	37836120	cg11275487
chr5	37844401	37844402	cg16178091
chr5	38487146	38487147	cg18204964
chr5	38595383	38595384	cg05912079
chr5	38846698	38846699	cg05955210
chr5	38846973	38846974	cg11126762
chr5	40756440	40756441	cg11301254
chr5	40756462	40756463	cg02588309
chr5	41334593	41334594	cg17985972
chr5	41509352	41509353	cg05366204
chr5	41510076	41510077	cg21580846
chr5	41511150	41511151	cg03803861
chr5	42756851	42756852	cg23688479
chr5	43412465	43412466	cg03326188
chr5	43515805	43515806	cg05465935
chr5	44333003	44333004	cg25021530
chr5	45695643	45695644	cg18273840
chr5	45696206	45696207	cg05201970
chr5	50218625	50218626	cg24536250
chr5	50262673	50262674	cg23506042
chr5	53765871	53765872	cg01606885
chr5	54282459	54282460	cg10426370
chr5	54467378	54467379	cg01988325
chr5	54525925	54525926	cg01286665
chr5	54526536	54526537	cg03387346
chr5	59189467	59189468	cg26078977
chr5	63461305	63461306	cg23008153
chr5	63798214	63798215	cg02488338
chr5	63801847	63801848	cg14864853
chr5	63942107	63942108	cg19094366
chr5	64422261	64422262	cg01823161
chr5	72417180	72417181	cg08387551
chr5	72470395	72470396	cg10598711
chr5	72510218	72510219	cg03317642
chr5	72512441	72512442	cg01563465
chr5	72530245	72530246	cg18798289
chr5	72593048	72593049	cg16506426
chr5	72593933	72593934	cg00356131
chr5	72598865	72598866	cg00766220
chr5	72599228	72599229	cg15168727
chr5	72649639	72649640	cg19106489
chr5	72677859	72677860	cg09142313
chr5	72678459	72678460	cg26922546
chr5	72712836	72712837	cg11423680
chr5	72714340	72714341	cg12977772
chr5	72740460	72740461	cg00332937
chr5	72740737	72740738	cg18063312
chr5	72740748	72740749	cg09160020
chr5	72746341	72746342	cg06041909
chr5	72747699	72747700	cg17982116
chr5	74952444	74952445	cg27295642
chr5	75381070	75381071	cg18891924
chr5	76384057	76384058	cg06889971
chr5	76788595	76788596	cg02017109
chr5	76923737	76923738	cg07363137
chr5	76925380	76925381	cg05832593
chr5	76928406	76928407	cg02086801
chr5	76932062	76932063	cg21907107
chr5	76934327	76934328	cg05578840
chr5	76937980	76937981	cg17355329
chr5	76939333	76939334	cg25617328
chr5	77266117	77266118	cg19590578
chr5	78317871	78317872	cg16405876
chr5	79287410	79287411	cg24907270
chr5	79330799	79330800	cg05527185
chr5	79331477	79331478	cg01194371
chr5	79331850	79331851	cg20714328
chr5	79378955	79378956	cg26286839
chr5	79866379	79866380	cg25316339
chr5	80689492	80689493	cg00540769
chr5	82767968	82767969	cg17771652
chr5	87439353	87439354	cg18205770
chr5	87440246	87440247	cg09451457
chr5	87692697	87692698	cg25626519
chr5	87964048	87964049	cg12204343
chr5	87965301	87965302	cg21542796
chr5	87968315	87968316	cg01358993
chr5	87968658	87968659	cg12325536
chr5	87969157	87969158	cg02466947
chr5	87989191	87989192	cg10424417
chr5	87990122	87990123	cg14659193
chr5	87991197	87991198	cg15422005
chr5	92106286	92106287	cg21035883
chr5	92414263	92414264	cg21571060
chr5	92456475	92456476	cg14996985
chr5	92684412	92684413	cg01124922
chr5	92907151	92907152	cg11648730
chr5	92913741	92913742	cg02618061
chr5	92914085	92914086	cg19767800
chr5	92914319	92914320	cg15402095
chr5	92918068	92918069	cg04255278
chr5	92925524	92925525	cg23983453
chr5	92927796	92927797	cg26067259
chr5	92931994	92931995	cg19429051
chr5	92939842	92939843	cg27090062
chr5	95295965	95295966	cg19419291
chr5	95298307	95298308	cg15685672
chr5	95590917	95590918	cg11847992
chr5	95769993	95769994	cg11348994
chr5	95772721	95772722	cg04639905
chr5	98175255	98175256	cg04306069
chr5	98175367	98175368	cg16527418
chr5	98714340	98714341	cg25226555
chr5	101834780	101834781	cg26192556
chr5	108786265	108786266	cg10514770
chr5	110229987	110229988	cg18755531
chr5	110252994	110252995	cg03819227
chr5	110406049	110406050	cg15557878
chr5	110406107	110406108	cg17399283
chr5	112042966	112042967	cg11057897
chr5	113392117	113392118	cg26196385
chr5	114516420	114516421	cg09312149
chr5	118324619	118324620	cg27331495
chr5	118787966	118787967	cg09486093
chr5	118787985	118787986	cg21878514
chr5	121647154	121647155	cg18637698
chr5	121920864	121920865	cg01419136
chr5	122422863	122422864	cg04285666
chr5	122430277	122430278	cg19328475
chr5	122430509	122430510	cg17786697
chr5	122434326	122434327	cg12018140
chr5	126367370	126367371	cg25842356
chr5	126432189	126432190	cg05606878
chr5	131346985	131346986	cg02257405
chr5	131608955	131608956	cg03873281
chr5	132073706	132073707	cg00660817
chr5	132082690	132082691	cg17280299
chr5	132083691	132083692	cg01883408
chr5	132158560	132158561	cg12180613
chr5	132158840	132158841	cg06900164
chr5	133468435	133468436	cg03989273
chr5	134362967	134362968	cg15922699
chr5	134363877	134363878	cg04223420
chr5	134363973	134363974	cg07274716
chr5	134364968	134364969	cg04101060
chr5	134377058	134377059	cg16258223
chr5	134385984	134385985	cg15421305
chr5	134386369	134386370	cg01213519
chr5	134388224	134388225	cg03827835
chr5	134526173	134526174	cg09510752
chr5	134526241	134526242	cg11291003
chr5	134526269	134526270	cg12363903
chr5	134872252	134872253	cg08451582
chr5	134872610	134872611	cg13336665
chr5	134872639	134872640	cg24899138
chr5	134915088	134915089	cg10179196
chr5	135171179	135171180	cg23968552
chr5	135210551	135210552	cg23408285
chr5	135231547	135231548	cg15966954
chr5	135265753	135265754	cg25215292
chr5	135265937	135265938	cg26664161
chr5	135266509	135266510	cg03215422
chr5	135364060	135364061	cg10187927
chr5	135365012	135365013	cg16031250
chr5	135701184	135701185	cg23409403
chr5	136640472	136640473	cg21143428
chr5	137224723	137224724	cg00373499
chr5	137224904	137224905	cg14697642
chr5	137515561	137515562	cg07632946
chr5	137839461	137839462	cg24064279
chr5	138739270	138739271	cg21629394
chr5	139174529	139174530	cg07684019
chr5	139283051	139283052	cg19583819
chr5	139525150	139525151	cg12535402
chr5	139937350	139937351	cg02434007
chr5	139945107	139945108	cg06730285
chr5	140011662	140011663	cg14958663
chr5	140018644	140018645	cg22721796
chr5	140018653	140018654	cg08315133
chr5	140070306	140070307	cg26273129
chr5	140105629	140105630	cg02529723
chr5	140106029	140106030	cg03378599
chr5	140165938	140165939	cg12456800
chr5	140166589	140166590	cg15116095
chr5	140167620	140167621	cg00707406
chr5	140170816	140170817	cg15006772
chr5	140174612	140174613	cg03318614
chr5	140176585	140176586	cg21380625
chr5	140188813	140188814	cg05941129
chr5	140213825	140213826	cg26618441
chr5	140213838	140213839	cg07745166
chr5	140216145	140216146	cg11539296
chr5	140219608	140219609	cg24769628
chr5	140234919	140234920	cg11784196
chr5	140250726	140250727	cg22869668
chr5	140255069	140255070	cg13295463
chr5	140261749	140261750	cg00275741
chr5	140261759	140261760	cg25967418
chr5	140306231	140306232	cg23026864
chr5	140306377	140306378	cg07408835
chr5	140345966	140345967	cg04454086
chr5	140383566	140383567	cg15923943
chr5	140389945	140389946	cg25487047
chr5	140420475	140420476	cg16259229
chr5	140431039	140431040	cg12572625
chr5	140457585	140457586	cg06883126
chr5	140464488	140464489	cg22984769
chr5	140465235	140465236	cg23500924
chr5	140474062	140474063	cg11182018
chr5	140474401	140474402	cg23997185
chr5	140474986	140474987	cg24830494
chr5	140479025	140479026	cg23918315
chr5	140480218	140480219	cg03504078
chr5	140480223	140480224	cg04720797
chr5	140480507	140480508	cg07859640
chr5	140481267	140481268	cg21530267
chr5	140501117	140501118	cg12990410
chr5	140501812	140501813	cg06048354
chr5	140514711	140514712	cg09782097
chr5	140515039	140515040	cg05579030
chr5	140515207	140515208	cg03349953
chr5	140515736	140515737	cg15120855
chr5	140530028	140530029	cg02403883
chr5	140530410	140530411	cg23247945
chr5	140535215	140535216	cg08967338
chr5	140535469	140535470	cg04056384
chr5	140535759	140535760	cg19967668
chr5	140536496	140536497	cg02804091
chr5	140552992	140552993	cg13283199
chr5	140559871	140559872	cg27582059
chr5	140561961	140561962	cg18489195
chr5	140562007	140562008	cg17652792
chr5	140562562	140562563	cg25340050
chr5	140579298	140579299	cg16049600
chr5	140588299	140588300	cg07899016
chr5	140588381	140588382	cg19727817
chr5	140592867	140592868	cg14640659
chr5	140593332	140593333	cg17763019
chr5	140602851	140602852	cg12396306
chr5	140614727	140614728	cg10935175
chr5	140619446	140619447	cg19727801
chr5	140619567	140619568	cg10553103
chr5	140619586	140619587	cg25010500
chr5	140621375	140621376	cg17514558
chr5	140723549	140723550	cg18781988
chr5	140724204	140724205	cg02146079
chr5	140729719	140729720	cg12375722
chr5	140730092	140730093	cg22637837
chr5	140739976	140739977	cg21752383
chr5	140743780	140743781	cg07870307
chr5	140743808	140743809	cg17451176
chr5	140744556	140744557	cg03828328
chr5	140749745	140749746	cg04242499
chr5	140749834	140749835	cg23348764
chr5	140750160	140750161	cg11086421
chr5	140751454	140751455	cg13972793
chr5	140762582	140762583	cg22861116
chr5	140763254	140763255	cg16505764
chr5	140769482	140769483	cg23614852
chr5	140772286	140772287	cg21117330
chr5	140779112	140779113	cg00118365
chr5	140787430	140787431	cg07613945
chr5	140789247	140789248	cg07017875
chr5	140789745	140789746	cg19247475
chr5	140793470	140793471	cg07620533
chr5	140794359	140794360	cg07231479
chr5	140794962	140794963	cg03400785
chr5	140798758	140798759	cg02707176
chr5	140799572	140799573	cg15874877
chr5	140802135	140802136	cg07179872
chr5	140811312	140811313	cg07539798
chr5	140811642	140811643	cg07489502
chr5	140857995	140857996	cg00589850
chr5	140858046	140858047	cg24024424
chr5	140864474	140864475	cg12648074
chr5	140864578	140864579	cg02022733
chr5	140864701	140864702	cg15361590
chr5	140864733	140864734	cg23445461
chr5	140864834	140864835	cg12145907
chr5	141117222	141117223	cg19977633
chr5	141137028	141137029	cg13577361
chr5	141250718	141250719	cg02499614
chr5	141255282	141255283	cg19767205
chr5	141261221	141261222	cg03472755
chr5	141261335	141261336	cg04471325
chr5	141595654	141595655	cg00542992
chr5	141595696	141595697	cg01238435
chr5	143584488	143584489	cg04346128
chr5	145710603	145710604	cg08763461
chr5	145714533	145714534	cg06577446
chr5	145719413	145719414	cg04701505
chr5	145722132	145722133	cg09151762
chr5	145895523	145895524	cg11613005
chr5	145895884	145895885	cg08503681
chr5	146435967	146435968	cg21113446
[truncated: 4,367 more rows]
