# Supplementary material for: Age-related accrual of methylomic variability is linked to fundamental ageing mechanisms
Source: Genome Biol. 2016 Sep 22;17:191. doi: 10.1186/s13059-016-1053-6 (PMC5032245; doi:10.1186/s13059-016-1053-6)
Supplement: Additional file 5: — Relation between DNA methylation and gene expression in cis. (XLSX 119 kb) [file 13059_2016_1053_MOESM5_ESM.xlsx]

## Sheet: Genes in cis
CpG	gene_name	FDR	GeneSymbol
cg09397359	ENSG00000008300	1.66244e-269	CELSR3
cg15142694	ENSG00000008300	4.77027e-266	CELSR3
cg24429836	ENSG00000166816	1.62859e-263	LDHD
cg06797068	ENSG00000080007	9.64598e-250	DDX43
cg03085549	ENSG00000166816	1.08906e-248	LDHD
cg02222844	ENSG00000008300	3.21032e-245	CELSR3
cg25978138	ENSG00000204644	1.51773e-230	ZFP57
cg08640901	ENSG00000008300	1.15304e-199	CELSR3
cg20451566	ENSG00000170627	5.299e-154	GTSF1
cg05652533	ENSG00000151640	2.4965e-147	DPYSL4
cg11294513	ENSG00000179909	3.00341e-118	ZNF154
cg03234186	ENSG00000179909	4.32514e-118	ZNF154
cg08668790	ENSG00000179909	4.822e-111	ZNF154
cg27324426	ENSG00000179909	3.18935e-105	ZNF154
cg26465391	ENSG00000179909	2.60328e-95	ZNF154
cg22079161	ENSG00000196526	2.01087e-92	AFAP1
cg01268824	ENSG00000179909	3.52956e-90	ZNF154
cg18085176	ENSG00000196526	5.43693e-88	AFAP1
cg03552039	ENSG00000066468	2.30088e-86	FGFR2
cg00249621	ENSG00000180543	6.17504e-72	TSPYL5
cg25975485	ENSG00000198353	4.11769e-71	HOXC4
cg00685614	ENSG00000256982	7.10514e-71	CTD-2555A7.2
cg00491180	ENSG00000172460	6.48009e-70	PRSS30P
cg07080050	ENSG00000198353	1.13705e-68	HOXC4
cg16836311	ENSG00000117643	1.40462e-66	MAN1C1
cg11594833	ENSG00000198353	5.28556e-66	HOXC4
cg24358395	ENSG00000109381	1.53163e-63	ELF2
cg13337047	ENSG00000268379	5.88082e-62	CTC-360J11.4
cg09027133	ENSG00000117643	1.38053e-61	MAN1C1
cg13149736	ENSG00000150556	7.30268e-60	LYPD6B
cg23462514	ENSG00000178222	5.05708e-58	RNF212
cg24383418	ENSG00000163508	6.6541e-58	EOMES
cg14217861	ENSG00000237886	1.18243e-56	RP11-611D20.2
cg06359132	ENSG00000052749	2.32456e-55	RRP12
cg15772924	ENSG00000198353	4.28273e-54	HOXC4
cg12672189	ENSG00000198502	4.73975e-52	HLA-DRB5
cg08455772	ENSG00000198353	1.20359e-51	HOXC4
cg01946191	ENSG00000198353	1.67153e-50	HOXC4
cg15744692	ENSG00000171763	1.84913e-47	SPATA5L1
cg08328777	ENSG00000229474	9.6526e-47	PATL2
cg20055426	ENSG00000256128	6.67314e-46	LINC00944
cg16049690	ENSG00000113303	2.19082e-42	BTNL8
cg14127336	ENSG00000100721	3.45181e-42	TCL1A
cg11746813	ENSG00000198353	3.52123e-42	HOXC4
cg19295951	ENSG00000229474	1.01672e-39	PATL2
cg27549720	ENSG00000158748	1.68929e-39	HTR6
cg07587796	ENSG00000138792	1.81722e-39	ENPEP
cg22328256	ENSG00000204713	1.84472e-38	TRIM27
cg01620164	ENSG00000182263	2.1689e-38	FIGN
cg17468100	ENSG00000237977	8.64342e-37	EIF4HP2
cg17463745	ENSG00000237276	1.34468e-36	ANO7P1
cg16210088	ENSG00000237977	3.30926e-36	EIF4HP2
cg16312002	ENSG00000237276	2.36559e-35	ANO7P1
cg27642470	ENSG00000164465	6.68879e-35	DCBLD1
cg09887059	ENSG00000089060	1.28871e-34	SLC8B1
cg12782180	ENSG00000174697	1.50017e-34	LEP
cg10966580	ENSG00000152969	7.05677e-34	JAKMIP1
cg07716408	ENSG00000132740	8.65728e-34	IGHMBP2
cg14933468	ENSG00000162174	1.06397e-33	ASRGL1
cg23197405	ENSG00000198353	1.13228e-32	HOXC4
cg15425811	ENSG00000237977	1.37837e-32	EIF4HP2
cg00433866	ENSG00000204644	1.84912e-32	ZFP57
cg07459594	ENSG00000237977	3.64876e-32	EIF4HP2
cg02433266	ENSG00000040608	2.63379e-31	RTN4R
cg13826247	ENSG00000198353	5.55517e-31	HOXC4
cg01896761	ENSG00000163517	1.18842e-28	HDAC11
cg14326989	ENSG00000262745	1.59195e-28	CTD-2377D24.8
cg16856286	ENSG00000198353	3.61037e-28	HOXC4
cg20611680	ENSG00000237276	5.68396e-28	ANO7P1
cg09347134	ENSG00000162174	9.31415e-28	ASRGL1
cg05604079	ENSG00000164111	1.70257e-27	ANXA5
cg26200118	ENSG00000246223	1.72862e-27	C14orf64
cg14402017	ENSG00000206013	2.6619e-27	IFITM5
cg01882933	ENSG00000113303	3.50287e-27	BTNL8
cg06215416	ENSG00000149527	1.54487e-26	PLCH2
cg21747310	ENSG00000197870	7.07403e-26	PRB3
cg09907936	ENSG00000176293	1.1627e-24	ZNF135
cg17295878	ENSG00000167291	1.26782e-24	TBC1D16
cg10331082	ENSG00000262943	8.02938e-24	ALOX12P2
cg18864882	ENSG00000179253	8.06685e-24	RP11-429E11.3
cg13060114	ENSG00000239636	2.98094e-23	RP4-728D4.2
cg07963234	ENSG00000152969	3.16641e-23	JAKMIP1
cg13656408	ENSG00000135631	3.86012e-23	RAB11FIP5
cg02998240	ENSG00000132881	6.68091e-23	RSG1
cg18247055	ENSG00000136770	7.43514e-23	DNAJC1
cg00487142	ENSG00000121570	1.01956e-22	DPPA4
cg20754348	ENSG00000214424	2.22153e-22	FAM149B1P1
cg15611413	ENSG00000198353	3.09969e-22	HOXC4
cg24345747	ENSG00000153563	3.7402e-22	CD8A
cg03168614	ENSG00000214078	5.20159e-22	CPNE1
cg24127874	ENSG00000186235	5.44305e-22	AC016757.3
cg04174538	ENSG00000175505	5.69624e-22	CLCF1
cg02611934	ENSG00000165300	1.79106e-21	SLITRK5
cg18347642	ENSG00000152990	4.11896e-20	GPR125
cg03347018	ENSG00000178860	4.59612e-20	MSC
cg22714811	ENSG00000240747	4.6536e-20	KRBOX1
cg09515953	ENSG00000104814	6.7265e-20	MAP4K1
cg19389884	ENSG00000184545	7.32266e-20	DUSP8
cg13879483	ENSG00000136014	1.37865e-19	USP44
cg11115235	ENSG00000152969	1.49896e-19	JAKMIP1
cg06268398	ENSG00000250443	2.16793e-19	AC128709.1
cg14598387	ENSG00000229245	2.74673e-19	RP11-542K23.7
cg19247475	ENSG00000253305	3.72618e-19	PCDHGB6
cg11333968	ENSG00000166387	5.17942e-19	PPFIBP2
cg09702010	ENSG00000105374	1.0131e-18	NKG7
cg13275609	ENSG00000115107	1.53567e-18	STEAP3
cg03461784	ENSG00000258511	1.76526e-18	RP11-61O1.2
cg13728138	ENSG00000236209	2.27534e-18	AC104135.2
cg14138047	ENSG00000123453	3.43652e-18	SARDH
cg02801786	ENSG00000089060	4.86824e-18	SLC8B1
cg14451382	ENSG00000153395	5.32134e-18	LPCAT1
cg25003275	ENSG00000196526	5.96178e-18	AFAP1
cg01097384	ENSG00000184545	6.92507e-18	DUSP8
cg17512187	ENSG00000186854	8.25342e-18	TRABD2A
cg14699728	ENSG00000248746	1.12837e-17	ACTN3
cg20979921	ENSG00000133466	2.23007e-17	C1QTNF6
cg14811319	ENSG00000220267	3.75424e-17	ACTBP8
cg10378667	ENSG00000158104	5.66215e-17	HPD
cg07565505	ENSG00000153395	8.57206e-17	LPCAT1
cg20029201	ENSG00000149582	9.51893e-17	TMEM25
cg15603896	ENSG00000106327	1.12149e-16	TFR2
cg03024212	ENSG00000182013	1.34447e-16	PNMAL1
cg08575537	ENSG00000106351	1.40432e-16	AGFG2
cg17265358	ENSG00000185619	1.56545e-16	PCGF3
cg01159601	ENSG00000168824	1.74266e-16	NSG1
cg13545297	ENSG00000198353	1.7439e-16	HOXC4
cg27414481	ENSG00000170955	1.93024e-16	PRKCDBP
cg00824018	ENSG00000138172	2.26481e-16	CALHM2
cg19990316	ENSG00000113504	2.4256e-16	SLC12A7
cg06707910	ENSG00000069998	2.93434e-16	CECR5
cg14581628	ENSG00000123453	3.34948e-16	SARDH
cg13428561	ENSG00000161692	3.91995e-16	DBF4B
cg20193363	ENSG00000235688	5.14646e-16	AC116614.1
cg05542681	ENSG00000127585	6.05651e-16	FBXL16
cg22133161	ENSG00000268686	6.10729e-16	AC010524.2
cg24024424	ENSG00000253305	7.01879e-16	PCDHGB6
cg13786089	ENSG00000167664	9.26463e-16	TMIGD2
cg00589850	ENSG00000253846	1.05271e-15	PCDHGA10
cg22679316	ENSG00000198353	2.38538e-15	HOXC4
cg07014673	ENSG00000157985	2.59809e-15	AGAP1
cg17451176	ENSG00000253910	2.68642e-15	PCDHGB2
cg07962143	ENSG00000127903	2.91019e-15	ZNF835
cg07939231	ENSG00000204622	4.10556e-15	HLA-J
cg02871313	ENSG00000220267	4.2415e-15	ACTBP8
cg23333072	ENSG00000264198	4.83489e-15	RP11-94L15.2
cg17098147	ENSG00000136770	4.89408e-15	DNAJC1
cg07231479	ENSG00000253305	8.06761e-15	PCDHGB6
cg26740937	ENSG00000184545	1.09738e-14	DUSP8
cg11713619	ENSG00000135631	1.17024e-14	RAB11FIP5
cg12145907	ENSG00000253305	1.3434e-14	PCDHGB6
cg19524238	ENSG00000146535	1.41685e-14	GNA12
cg24927800	ENSG00000123992	1.54624e-14	DNPEP
cg02571816	ENSG00000104814	2.54813e-14	MAP4K1
cg15402232	ENSG00000100298	3.90252e-14	APOBEC3H
cg05226558	ENSG00000160791	3.98635e-14	CCR5
cg07017875	ENSG00000253305	4.04465e-14	PCDHGB6
cg15448975	ENSG00000152969	6.56559e-14	JAKMIP1
cg21718267	ENSG00000089060	8.12744e-14	SLC8B1
cg13954457	ENSG00000188573	8.4914e-14	FBLL1
cg20271029	ENSG00000117461	9.35815e-14	PIK3R3
cg17546649	ENSG00000196653	1.56252e-13	ZNF502
cg23881278	ENSG00000048028	1.85241e-13	USP28
cg13434411	ENSG00000173253	1.96201e-13	DMRT2
cg01394116	ENSG00000197043	2.18798e-13	ANXA6
cg23524290	ENSG00000065989	2.21937e-13	PDE4A
cg15756507	ENSG00000154217	2.33652e-13	PITPNC1
cg06889422	ENSG00000099998	2.66041e-13	GGT5
cg11412288	ENSG00000164465	2.79357e-13	DCBLD1
cg23016129	ENSG00000136770	2.98302e-13	DNAJC1
cg08254359	ENSG00000198353	3.27877e-13	HOXC4
cg02960347	ENSG00000189283	3.39107e-13	FHIT
cg27638815	ENSG00000171954	3.50242e-13	CYP4F22
cg02052915	ENSG00000244649	3.57457e-13	CTD-2377D24.6
cg18183163	ENSG00000071909	5.77524e-13	MYO3B
cg12374721	ENSG00000244649	5.97823e-13	CTD-2377D24.6
cg13933080	ENSG00000136770	7.08341e-13	DNAJC1
cg23502298	ENSG00000196743	9.24118e-13	GM2A
cg19606153	ENSG00000182983	1.39658e-12	ZNF662
cg04211175	ENSG00000150556	1.43826e-12	LYPD6B
cg24023289	ENSG00000138795	1.52231e-12	LEF1
cg22525581	ENSG00000198353	1.56265e-12	HOXC4
cg23715667	ENSG00000214087	1.63097e-12	ARL16
cg08355659	ENSG00000198353	1.90731e-12	HOXC4
cg26973607	ENSG00000251532	1.9197e-12	CTD-2245E15.3
cg11134430	ENSG00000178732	2.13472e-12	GP5
cg24663971	ENSG00000211935	2.91708e-12	IGHV1-3
cg02433278	ENSG00000264198	2.97577e-12	RP11-94L15.2
cg26369594	ENSG00000184545	3.42657e-12	DUSP8
cg26621770	ENSG00000258244	4.09274e-12	OSTF1P1
cg13384949	ENSG00000149527	4.39209e-12	PLCH2
cg07316846	ENSG00000226508	4.74502e-12	AC104655.3
cg26640547	ENSG00000087258	6.00112e-12	GNAO1
cg14069347	ENSG00000204520	6.99252e-12	MICA
cg27297315	ENSG00000119771	7.00899e-12	KLHL29
cg13798679	ENSG00000119535	7.03628e-12	CSF3R
cg03476616	ENSG00000256576	7.33117e-12	RP13-977J11.2
cg26853415	ENSG00000007171	8.95305e-12	NOS2
cg23348764	ENSG00000253537	1.28014e-11	PCDHGA7
cg01241007	ENSG00000100346	1.32912e-11	CACNA1I
cg21107767	ENSG00000143621	1.43728e-11	ILF2
cg07271264	ENSG00000166788	1.44745e-11	SAAL1
cg00666422	ENSG00000174697	1.57366e-11	LEP
cg11879188	ENSG00000175164	1.77828e-11	ABO
cg04530214	ENSG00000005844	2.2215e-11	ITGAL
cg11579116	ENSG00000125726	2.32248e-11	CD70
cg07837433	ENSG00000105374	2.32686e-11	NKG7
cg21121119	ENSG00000068028	2.71021e-11	RASSF1
cg09248380	ENSG00000138792	2.84087e-11	ENPEP
cg09099868	ENSG00000136770	3.13979e-11	DNAJC1
cg03400785	ENSG00000253305	3.33618e-11	PCDHGB6
cg19543968	ENSG00000100298	5.46567e-11	APOBEC3H
cg27274542	ENSG00000254995	6.46417e-11	STX16-NPEPL1
cg08630923	ENSG00000182985	8.57727e-11	CADM1
cg14886059	ENSG00000176293	1.04078e-10	ZNF135
cg07355157	ENSG00000148450	1.2033e-10	MSRB2
cg21159778	ENSG00000095397	1.25318e-10	DFNB31
cg15241074	ENSG00000071575	1.26583e-10	TRIB2
cg07295904	ENSG00000184545	1.26586e-10	DUSP8
cg24514391	ENSG00000162545	1.54966e-10	CAMK2N1
cg14249348	ENSG00000074966	2.41391e-10	TXK
cg02016130	ENSG00000226950	2.41946e-10	DANCR
cg09142313	ENSG00000214944	2.45921e-10	ARHGEF28
cg24780570	ENSG00000256875	2.83573e-10	RP11-503G7.2
cg16703956	ENSG00000153395	3.11479e-10	LPCAT1
cg07212940	ENSG00000114405	4.20136e-10	C3orf14
cg24748631	ENSG00000028310	4.22625e-10	BRD9
cg10869879	ENSG00000197728	4.50231e-10	RPS26
cg04242499	ENSG00000253537	4.83346e-10	PCDHGA7
cg10028549	ENSG00000196526	5.09339e-10	AFAP1
cg26004707	ENSG00000182566	5.51297e-10	CLEC4G
cg26225073	ENSG00000179059	5.60519e-10	ZFP42
cg13580027	ENSG00000171798	5.6352e-10	KNDC1
cg16585234	ENSG00000158006	5.70084e-10	PAFAH2
cg02856953	ENSG00000169291	5.92629e-10	SHE
cg17319294	ENSG00000156521	6.39305e-10	TYSND1
cg12924402	ENSG00000188282	7.39009e-10	RUFY4
cg23688479	ENSG00000198865	7.46103e-10	CCDC152
cg04285869	ENSG00000153395	7.51814e-10	LPCAT1
cg17270013	ENSG00000058335	7.59725e-10	RASGRF1
cg06842181	ENSG00000110651	7.98339e-10	CD81
cg00739278	ENSG00000228668	8.21686e-10	TRGV5P
cg04165759	ENSG00000187145	8.79437e-10	MRPS21
cg07176264	ENSG00000088179	9.34448e-10	PTPN4
cg01729262	ENSG00000228794	9.54219e-10	LINC01128
cg04913246	ENSG00000127152	9.88459e-10	BCL11B
cg22212691	ENSG00000123992	1.01509e-09	DNPEP
cg17344906	ENSG00000105607	1.09105e-09	GCDH
cg15874877	ENSG00000253305	1.31379e-09	PCDHGB6
cg18144373	ENSG00000197283	1.37152e-09	SYNGAP1
cg12957265	ENSG00000260392	1.52485e-09	RP11-1129I3.1
cg10586107	ENSG00000162545	1.53036e-09	CAMK2N1
cg17199325	ENSG00000092096	1.91486e-09	SLC22A17
cg12011977	ENSG00000177234	1.94923e-09	C10orf85
cg15361590	ENSG00000253305	2.05353e-09	PCDHGB6
cg11983038	ENSG00000230490	2.06446e-09	RP11-141M1.3
cg25904183	ENSG00000250227	2.2991e-09	TRIM60P14
cg16613240	ENSG00000231056	2.42057e-09	RP1-290I10.5
cg08364654	ENSG00000240747	3.47674e-09	KRBOX1
cg17163168	ENSG00000116213	3.63115e-09	WRAP73
cg01355392	ENSG00000196421	3.83116e-09	LINC00176
cg07067577	ENSG00000181513	3.98812e-09	ACBD4
cg14254745	ENSG00000176083	4.68318e-09	ZNF683
cg05835105	ENSG00000170522	5.59869e-09	ELOVL6
cg11086421	ENSG00000253305	5.976e-09	PCDHGB6
cg20994660	ENSG00000232320	7.55523e-09	AC009299.5
cg23995914	ENSG00000178163	7.60202e-09	ZNF518B
cg11402700	ENSG00000213995	8.13644e-09	CARKD
cg12610471	ENSG00000136770	8.48967e-09	DNAJC1
cg12728061	ENSG00000149527	9.46929e-09	PLCH2
cg12764221	ENSG00000110651	1.05057e-08	CD81
cg09317398	ENSG00000162542	1.13624e-08	TMCO4
cg24146125	ENSG00000204568	1.14812e-08	MRPS18B
cg25477813	ENSG00000129990	1.16122e-08	SYT5
cg25263454	ENSG00000105374	1.16725e-08	NKG7
cg05140624	ENSG00000206982	1.23134e-08	Y_RNA
cg08243728	ENSG00000104881	1.27894e-08	PPP1R13L
cg21074656	ENSG00000109956	1.47876e-08	B3GAT1
cg07179872	ENSG00000253846	1.55756e-08	PCDHGA10
cg23500924	ENSG00000112852	1.56578e-08	PCDHB2
cg19664185	ENSG00000203485	1.6742e-08	INF2
cg16596889	ENSG00000027869	1.96504e-08	SH2D2A
cg12396306	ENSG00000254122	2.06364e-08	PCDHGB7
cg26805720	ENSG00000260066	2.38529e-08	CTD-2587M23.1
cg21987785	ENSG00000126243	2.46505e-08	LRFN3
cg01278041	ENSG00000151718	2.55631e-08	WWC2
cg24554944	ENSG00000189233	2.57823e-08	NUGGC
cg01256227	ENSG00000231056	2.60828e-08	RP1-290I10.5
cg03888764	ENSG00000236692	3.2287e-08	RP11-1217F2.9
cg02022733	ENSG00000253305	3.30478e-08	PCDHGB6
cg08007378	ENSG00000103723	3.32744e-08	AP3B2
cg02502307	ENSG00000113504	3.33007e-08	SLC12A7
cg10821127	ENSG00000242248	3.33844e-08	RPL7AP57
cg01114033	ENSG00000181830	3.39127e-08	SLC35C1
cg13283199	ENSG00000112852	3.46134e-08	PCDHB2
cg21129729	ENSG00000057935	3.46547e-08	MTA3
cg19970699	ENSG00000169291	3.75976e-08	SHE
cg19094530	ENSG00000151208	3.80847e-08	DLG5
cg02707176	ENSG00000253305	3.95836e-08	PCDHGB6
cg06839631	ENSG00000107819	4.01954e-08	SFXN3
cg07620533	ENSG00000253305	4.03376e-08	PCDHGB6
cg16023545	ENSG00000157985	4.26764e-08	AGAP1
cg23746497	ENSG00000085377	5.02909e-08	PREP
cg03274391	ENSG00000151789	5.14286e-08	ZNF385D
cg18343437	ENSG00000105339	5.14364e-08	DENND3
cg02832697	ENSG00000137462	5.16038e-08	TLR2
cg06976250	ENSG00000048028	5.22743e-08	USP28
cg22732644	ENSG00000169242	5.2508e-08	EFNA1
cg03308092	ENSG00000215568	5.53433e-08	GAB4
cg00146004	ENSG00000008517	5.75462e-08	IL32
cg18863090	ENSG00000184292	6.17066e-08	TACSTD2
cg04539895	ENSG00000184545	6.40512e-08	DUSP8
cg06512316	ENSG00000255652	6.82073e-08	RP11-313F23.4
cg02341264	ENSG00000188290	7.23365e-08	HES4
cg05329888	ENSG00000130489	7.33014e-08	SCO2
cg17326555	ENSG00000116874	7.81348e-08	WARS2
cg11564711	ENSG00000266614	8.10593e-08	RP11-94B19.4
cg06674731	ENSG00000177519	8.37588e-08	RPRM
cg23480021	ENSG00000151789	9.61141e-08	ZNF385D
cg25786696	ENSG00000176222	9.76263e-08	ZNF404
cg07135032	ENSG00000143179	1.06388e-07	UCK2
cg23445461	ENSG00000253846	1.1794e-07	PCDHGA10
cg06320981	ENSG00000241385	1.18401e-07	RP11-25D10.1
cg07544187	ENSG00000181035	1.21054e-07	SLC25A42
cg24696332	ENSG00000235010	1.2671e-07	RP11-140A10.3
cg14553377	ENSG00000110651	1.30357e-07	CD81
cg18861015	ENSG00000104936	1.33531e-07	DMPK
cg26845300	ENSG00000175048	1.38099e-07	ZDHHC14
cg07577731	ENSG00000171101	1.42049e-07	SIGLEC17P
cg22328426	ENSG00000131401	1.48851e-07	NAPSB
cg13615998	ENSG00000198353	1.49502e-07	HOXC4
cg00254306	ENSG00000255778	1.5069e-07	RP4-765H13.1
cg26721877	ENSG00000113719	1.50917e-07	ERGIC1
cg19025700	ENSG00000115641	1.53338e-07	FHL2
cg27058018	ENSG00000267546	1.56803e-07	RP11-666A8.8
cg21117330	ENSG00000253846	1.59473e-07	PCDHGA10
cg01439670	ENSG00000236304	1.59788e-07	AP001189.4
cg12976463	ENSG00000216913	1.62776e-07	RP4-753D5.3
cg11650648	ENSG00000170310	1.69287e-07	STX8
cg10145000	ENSG00000232480	1.71564e-07	RP11-224O19.2
cg18923721	ENSG00000265975	1.71726e-07	CTB-41I6.2
cg05370136	ENSG00000232677	1.81058e-07	LINC00665
cg22289837	ENSG00000176731	1.81216e-07	C8orf59
cg02374745	ENSG00000072778	1.833e-07	ACADVL
cg11471401	ENSG00000161835	1.86798e-07	GRASP
cg11660537	ENSG00000007038	1.99547e-07	PRSS21
cg07489502	ENSG00000253305	1.99561e-07	PCDHGB6
cg11705208	ENSG00000142733	2.04299e-07	MAP3K6
cg20140377	ENSG00000143179	2.06931e-07	UCK2
cg03144232	ENSG00000260911	2.13694e-07	RP11-196G11.2
cg24280832	ENSG00000148655	2.16093e-07	C10orf11
cg03720611	ENSG00000080573	2.36908e-07	COL5A3
cg03340365	ENSG00000151240	2.48295e-07	DIP2C
cg04566512	ENSG00000182257	2.52569e-07	C22orf26
cg06639267	ENSG00000127585	2.828e-07	FBXL16
cg27054655	ENSG00000087116	2.87091e-07	ADAMTS2
cg05285228	ENSG00000170775	2.94739e-07	GPR37
cg14253327	ENSG00000165152	3.05041e-07	TMEM246
cg02311456	ENSG00000246526	3.14344e-07	RP11-539L10.2
cg09765711	ENSG00000213023	3.15882e-07	SYT3
cg03129884	ENSG00000233850	3.17761e-07	AC103563.8
cg10163955	ENSG00000107485	3.44641e-07	GATA3
cg15168727	ENSG00000214944	3.50966e-07	ARHGEF28
cg02341556	ENSG00000149582	3.53221e-07	TMEM25
cg02283931	ENSG00000184860	3.57122e-07	SDR42E1
cg26819718	ENSG00000148655	3.83079e-07	C10orf11
cg05994982	ENSG00000171160	3.86435e-07	MORN4
cg17801765	ENSG00000217801	4.82722e-07	RP11-465B22.3
cg25201101	ENSG00000132341	5.34166e-07	RAN
cg26705561	ENSG00000075826	5.49382e-07	SEC31B
cg00262621	ENSG00000227775	5.6243e-07	RP1-283E3.4
cg23980569	ENSG00000069188	5.94597e-07	SDK2
cg06178073	ENSG00000204789	6.56549e-07	ZNF204P
cg27297263	ENSG00000135318	7.10162e-07	NT5E
cg06900164	ENSG00000164402	7.31961e-07	2008-09-01
cg06628878	ENSG00000170486	7.55094e-07	KRT72
cg17551891	ENSG00000164877	7.5781e-07	MICALL2
cg02387803	ENSG00000239412	7.80459e-07	RPL21P71
cg13318241	ENSG00000180822	7.83107e-07	PSMG4
cg04986504	ENSG00000050165	8.15139e-07	DKK3
cg24000528	ENSG00000236231	8.16399e-07	AC017048.2
cg22635491	ENSG00000135111	8.62896e-07	TBX3
cg06383401	ENSG00000144136	8.6343e-07	SLC20A1
cg01907106	ENSG00000100285	8.75869e-07	NEFH
cg03283486	ENSG00000133104	8.77501e-07	SPG20
cg00332937	ENSG00000214944	9.15528e-07	ARHGEF28
cg12648074	ENSG00000253305	9.32666e-07	PCDHGB6
cg17389519	ENSG00000204566	9.33641e-07	C10orf115
cg26646411	ENSG00000099901	1.04187e-06	RANBP1
cg07584563	ENSG00000185104	1.058e-06	FAF1
cg16665444	ENSG00000166377	1.09935e-06	ATP9B
cg22237668	ENSG00000257817	1.10424e-06	RP4-601P9.2
cg21582112	ENSG00000198353	1.11402e-06	HOXC4
cg18026631	ENSG00000147457	1.11647e-06	CHMP7
cg10074727	ENSG00000111837	1.14756e-06	MAK
cg08746853	ENSG00000121316	1.17802e-06	PLBD1
cg10767045	ENSG00000223482	1.2021e-06	NUTM2A-AS1
cg15727524	ENSG00000155093	1.23018e-06	PTPRN2
cg20246851	ENSG00000185033	1.36515e-06	SEMA4B
cg13321967	ENSG00000226950	1.43491e-06	DANCR
cg10454127	ENSG00000261177	1.55565e-06	RP11-805I24.1
cg02988947	ENSG00000108592	1.57126e-06	FTSJ3
cg12905836	ENSG00000198353	1.58497e-06	HOXC4
cg23202887	ENSG00000127152	1.65502e-06	BCL11B
cg02935627	ENSG00000197540	1.83106e-06	GZMM
cg05798318	ENSG00000177042	1.87781e-06	TMEM80
cg23344395	ENSG00000238902	1.9313e-06	snoU13
cg09085358	ENSG00000224196	1.96399e-06	OR5AK4P
cg15213491	ENSG00000244586	1.99592e-06	WNT5A-AS1
cg24923516	ENSG00000163161	2.11444e-06	ERCC3
cg25137841	ENSG00000100100	2.21117e-06	PIK3IP1
cg01752203	ENSG00000237326	2.23635e-06	AC113608.1
cg05266474	ENSG00000127152	2.23648e-06	BCL11B
cg07156669	ENSG00000108578	2.23714e-06	BLMH
cg03200166	ENSG00000167987	2.29395e-06	VPS37C
cg25619638	ENSG00000072195	2.30502e-06	SPEG
cg00998124	ENSG00000257817	2.33157e-06	RP4-601P9.2
cg02571201	ENSG00000237061	2.34348e-06	RP11-956J14.1
cg15488963	ENSG00000115652	2.53248e-06	UXS1
cg02956248	ENSG00000229391	2.6786e-06	HLA-DRB6
cg05378938	ENSG00000186283	2.75378e-06	TOR3A
cg00935653	ENSG00000232383	2.75745e-06	AC010677.5
cg24947371	ENSG00000111452	2.99492e-06	GPR133
cg16376379	ENSG00000262745	3.02298e-06	CTD-2377D24.8
cg03388679	ENSG00000101144	3.04241e-06	BMP7
cg07201456	ENSG00000065427	3.06629e-06	KARS
cg14242696	ENSG00000080815	3.09099e-06	PSEN1
cg00297876	ENSG00000131400	3.14866e-06	NAPSA
cg04239558	ENSG00000234389	3.26327e-06	AC007278.3
cg12160586	ENSG00000257254	3.41793e-06	RP11-210L7.1
cg04066265	ENSG00000147408	3.41915e-06	CSGALNACT1
cg23946695	ENSG00000164379	3.52707e-06	FOXQ1
cg00397764	ENSG00000095627	3.81476e-06	TDRD1
cg24637426	ENSG00000180611	4.06228e-06	MB21D2
cg05528623	ENSG00000149527	4.25483e-06	PLCH2
cg16696317	ENSG00000100721	4.26574e-06	TCL1A
cg20592075	ENSG00000234359	4.52673e-06	ELK1P1
cg13779795	ENSG00000197355	4.57394e-06	UAP1L1
cg01879726	ENSG00000205456	4.65625e-06	TP53TG3D
cg03229561	ENSG00000223558	4.68761e-06	TRIM60P17
cg15276256	ENSG00000256137	4.71265e-06	RP11-174M13.2
cg23580725	ENSG00000127152	4.91414e-06	BCL11B
cg14051368	ENSG00000260196	5.15516e-06	RP1-239B22.5
cg18292434	ENSG00000240804	5.18537e-06	NPM1P28
cg16269733	ENSG00000125462	5.19238e-06	C1orf61
cg19893664	ENSG00000203485	5.30119e-06	INF2
cg19223521	ENSG00000144119	5.38453e-06	C1QL2
cg17104151	ENSG00000173369	5.42376e-06	C1QB
cg03024742	ENSG00000164778	5.64702e-06	EN2
cg14289228	ENSG00000226278	5.83662e-06	PSPHP1
cg05637536	ENSG00000160714	5.95104e-06	UBE2Q1
cg13751548	ENSG00000196092	6.00916e-06	PAX5
cg00025680	ENSG00000252896	6.04155e-06	AC067957.1
cg00510598	ENSG00000087253	6.10488e-06	LPCAT2
cg26274090	ENSG00000105193	6.13036e-06	RPS16
cg04913790	ENSG00000196821	6.16167e-06	C6orf106
cg05550339	ENSG00000214727	6.26269e-06	RPL5P35
cg07870307	ENSG00000253537	6.30524e-06	PCDHGA7
cg25226555	ENSG00000249515	6.31323e-06	CTD-2151A2.1
cg25567448	ENSG00000186281	6.33116e-06	GPAT2
cg12439157	ENSG00000116132	6.65405e-06	PRRX1
cg20229800	ENSG00000171772	6.78133e-06	SYCE1
cg25985734	ENSG00000131849	6.90469e-06	ZNF132
cg15986841	ENSG00000162383	6.97546e-06	SLC1A7
cg07203024	ENSG00000181873	7.02777e-06	IBA57
cg07637239	ENSG00000165650	7.09841e-06	PDZD8
cg06629734	ENSG00000112167	7.14386e-06	SAYSD1
cg11586570	ENSG00000226581	7.23148e-06	RP11-340I6.8
cg18887096	ENSG00000135929	7.26365e-06	CYP27A1
cg02898094	ENSG00000127922	7.836e-06	SHFM1
cg23614852	ENSG00000253305	7.99596e-06	PCDHGB6
cg21300019	ENSG00000002587	8.15298e-06	HS3ST1
cg00373499	ENSG00000120729	8.4222e-06	MYOT
cg16908257	ENSG00000198353	8.55247e-06	HOXC4
cg10420161	ENSG00000107819	8.94814e-06	SFXN3
cg04854637	ENSG00000149328	9.02651e-06	GLB1L2
cg01190974	ENSG00000213337	9.03841e-06	ANKRD39
cg10643489	ENSG00000135929	9.04038e-06	CYP27A1
cg21336435	ENSG00000198353	9.25201e-06	HOXC4
cg11633770	ENSG00000215262	9.30218e-06	KCNU1
cg03238702	ENSG00000266202	9.32308e-06	RP1-66C13.4
cg01040533	ENSG00000222631	9.49425e-06	AC025426.1
cg13465477	ENSG00000050555	9.49499e-06	LAMC3
cg19205023	ENSG00000151640	9.86296e-06	DPYSL4
cg22285914	ENSG00000139626	1.05604e-05	ITGB7
cg03431165	ENSG00000182134	1.0584e-05	TDRKH
cg26391564	ENSG00000240499	1.08091e-05	RP5-1101C3.1
cg26975848	ENSG00000235597	1.1074e-05	LINC01102
cg10084644	ENSG00000106351	1.15911e-05	AGFG2
cg16927040	ENSG00000163923	1.17237e-05	RPL39L
cg08398288	ENSG00000057935	1.17598e-05	MTA3
cg17132148	ENSG00000196700	1.1958e-05	ZNF512B
cg23704195	ENSG00000121075	1.22721e-05	TBX4
cg10933494	ENSG00000204713	1.26126e-05	TRIM27
cg01049133	ENSG00000204011	1.26771e-05	COL5A1-AS1
cg01136850	ENSG00000138801	1.31446e-05	PAPSS1
cg13836550	ENSG00000227096	1.32113e-05	HMGB3P8
cg24488891	ENSG00000185875	1.38027e-05	THNSL1
cg12126857	ENSG00000241014	1.4217e-05	RP11-244H3.1
cg24123198	ENSG00000151718	1.42816e-05	WWC2
cg15693572	ENSG00000151789	1.45706e-05	ZNF385D
cg02680314	ENSG00000162069	1.46035e-05	CCDC64B
cg18101022	ENSG00000084764	1.49337e-05	MAPRE3
cg20443254	ENSG00000151136	1.51329e-05	BTBD11
cg20074395	ENSG00000101298	1.54988e-05	SNPH
cg06335867	ENSG00000106415	1.5637e-05	GLCCI1
cg08217526	ENSG00000246223	1.60727e-05	C14orf64
cg06178563	ENSG00000225127	1.6154e-05	LINC00237
cg10515131	ENSG00000127152	1.6156e-05	BCL11B
cg26296488	ENSG00000261490	1.683e-05	RP11-448G15.3
cg14754427	ENSG00000008394	1.71511e-05	MGST1
cg27528351	ENSG00000106070	1.91285e-05	GRB10
cg14966878	ENSG00000204624	1.93912e-05	PTCHD2
cg07150045	ENSG00000115271	1.94804e-05	GCA
cg10305969	ENSG00000258312	1.98904e-05	RP11-690J15.1
cg27160395	ENSG00000128645	1.99888e-05	HOXD1
cg19828063	ENSG00000224243	2.01829e-05	LINC00403
cg26669159	ENSG00000215788	2.15386e-05	TNFRSF25
cg18741372	ENSG00000104881	2.15563e-05	PPP1R13L
cg13896650	ENSG00000095397	2.18476e-05	DFNB31
cg05983315	ENSG00000182318	2.20306e-05	ZSCAN22
cg19562321	ENSG00000197043	2.21727e-05	ANXA6
cg18964590	ENSG00000070366	2.22301e-05	SMG6
cg04462652	ENSG00000230803	2.29846e-05	AC097532.2
cg00005847	ENSG00000175879	2.32271e-05	HOXD8
cg03991592	ENSG00000167930	2.32682e-05	ITFG3
cg09911747	ENSG00000127152	2.3476e-05	BCL11B
cg19206486	ENSG00000105559	2.46027e-05	PLEKHA4
cg05210501	ENSG00000240990	2.52115e-05	HOXA11-AS
cg26876664	ENSG00000222020	2.54635e-05	AC062017.1
cg08481464	ENSG00000148655	2.5765e-05	C10orf11
cg07822074	ENSG00000172992	2.70919e-05	DCAKD
cg06956786	ENSG00000146555	2.71496e-05	SDK1
cg14697642	ENSG00000120729	2.74048e-05	MYOT
cg11859922	ENSG00000233519	2.78804e-05	RP11-177F11.1
cg09048500	ENSG00000088970	2.93706e-05	PLK1S1
cg18557185	ENSG00000105991	2.94149e-05	HOXA1
cg26694437	ENSG00000124613	2.98446e-05	ZNF391
cg06577446	ENSG00000156475	2.98549e-05	PPP2R2B
cg19743781	ENSG00000229520	3.0607e-05	LINC00404
cg17610931	ENSG00000198832	3.12489e-05	SELM
cg18235050	ENSG00000256732	3.15762e-05	RP11-407A16.3
cg27452278	ENSG00000252736	3.25233e-05	Y_RNA
cg02143988	ENSG00000247134	3.25537e-05	RP11-11N9.4
cg18499443	ENSG00000120053	3.37627e-05	GOT1
cg04850999	ENSG00000148655	3.54958e-05	C10orf11
cg22869567	ENSG00000200475	3.57214e-05	RN7SKP162
cg01934781	ENSG00000243141	3.69259e-05	RP11-757G14.1
cg00482226	ENSG00000092621	3.80932e-05	PHGDH
cg13358636	ENSG00000235640	3.9745e-05	AC092646.1
cg09055519	ENSG00000130598	3.97688e-05	TNNI2
cg26978064	ENSG00000254148	3.98343e-05	RP11-84E24.2
cg16505764	ENSG00000253305	4.12647e-05	PCDHGB6
cg21593015	ENSG00000173320	4.16087e-05	STOX2
cg18091275	ENSG00000007171	4.1765e-05	NOS2
cg04904030	ENSG00000159176	4.28752e-05	CSRP1
cg09064148	ENSG00000163564	4.38419e-05	PYHIN1
cg02761733	ENSG00000179059	4.42619e-05	ZFP42
cg19685709	ENSG00000256884	4.49505e-05	RP11-64B16.3
cg11847992	ENSG00000118985	4.52018e-05	ELL2
cg09413492	ENSG00000106351	4.5277e-05	AGFG2
cg00164678	ENSG00000180739	4.62177e-05	S1PR5
cg00683332	ENSG00000083799	4.69826e-05	CYLD
cg11173941	ENSG00000186493	4.91625e-05	C5orf38
cg05606878	ENSG00000173926	5.02996e-05	MARCH3
cg23918315	ENSG00000112852	5.10117e-05	PCDHB2
cg21908488	ENSG00000108591	5.1469e-05	DRG2
cg04227922	ENSG00000186132	5.39388e-05	C2orf76
cg13747681	ENSG00000174791	5.41902e-05	RIN1
cg15652666	ENSG00000175920	5.63673e-05	DOK7
cg16566191	ENSG00000259757	5.72505e-05	RP11-129I19.2
cg09506029	ENSG00000130518	5.78782e-05	KIAA1683
cg16431787	ENSG00000164379	5.87368e-05	FOXQ1
cg06173470	ENSG00000145214	6.0574e-05	DGKQ
cg23039250	ENSG00000187554	6.24016e-05	TLR5
cg11654024	ENSG00000153898	6.27188e-05	MCOLN2
cg20918682	ENSG00000089199	6.31e-05	CHGB
cg00582524	ENSG00000083799	6.37434e-05	CYLD
cg14461582	ENSG00000107819	6.47148e-05	SFXN3
cg18064256	ENSG00000104881	6.58244e-05	PPP1R13L
cg02464866	ENSG00000268754	6.67137e-05	LINC01081
cg22821947	ENSG00000149328	6.712e-05	GLB1L2
cg23847712	ENSG00000261490	6.75307e-05	RP11-448G15.3
cg09083736	ENSG00000112238	6.76015e-05	PRDM13
cg08146945	ENSG00000176678	6.82214e-05	FOXL1
cg01407062	ENSG00000140577	6.95714e-05	CRTC3
cg25136988	ENSG00000204371	7.16648e-05	EHMT2
cg12474798	ENSG00000138311	7.39439e-05	ZNF365
cg14059822	ENSG00000249830	7.44586e-05	RP11-121L11.3
cg23989110	ENSG00000142733	7.48819e-05	MAP3K6
cg25188032	ENSG00000224188	7.57004e-05	UBE2D3P4
cg26346796	ENSG00000204475	7.86067e-05	NCR3
cg02666302	ENSG00000113303	7.96309e-05	BTNL8
cg21616785	ENSG00000137675	8.16272e-05	MMP27
cg02312438	ENSG00000214211	8.26283e-05	CTAGE14P
cg21461564	ENSG00000137563	8.40422e-05	GGH
cg12676322	ENSG00000182325	8.52546e-05	FBXL6
cg00678361	ENSG00000214597	8.74345e-05	TMEM249
cg01077178	ENSG00000077327	8.80505e-05	SPAG6
cg08484265	ENSG00000113303	8.86636e-05	BTNL8
cg10821845	ENSG00000104524	9.18767e-05	PYCRL
cg00276799	ENSG00000200855	9.19689e-05	Y_RNA
cg15923943	ENSG00000113141	9.37104e-05	IK
cg11667258	ENSG00000170624	9.50637e-05	SGCD
cg03604763	ENSG00000162643	9.57624e-05	WDR63
cg03158780	ENSG00000224239	9.67435e-05	AC090044.2
cg06946850	ENSG00000079616	9.77095e-05	KIF22
cg14504259	ENSG00000173253	0.00010172	DMRT2
cg24587080	ENSG00000237927	0.000103462	RP3-393E18.2
cg17104149	ENSG00000168214	0.000105143	RBPJ
cg17662941	ENSG00000226342	0.000107085	NMD3P1
cg01096266	ENSG00000250505	0.000107327	AC006499.3
cg03694279	ENSG00000234944	0.000110652	RP11-124O11.1
cg09144520	ENSG00000151651	0.000112541	ADAM8
cg10592592	ENSG00000107742	0.000116234	SPOCK2
cg22637837	ENSG00000253305	0.000116545	PCDHGB6
cg08828733	ENSG00000184613	0.000121065	NELL2
cg25029035	ENSG00000196352	0.000126922	CD55
cg24830494	ENSG00000113248	0.000129938	PCDHB15
cg10303487	ENSG00000253454	0.000131268	NDUFA5P2
cg08370430	ENSG00000266115	0.000131961	AC005375.1
cg03585912	ENSG00000111837	0.000132902	MAK
cg07115626	ENSG00000129514	0.000134458	FOXA1
cg06842954	ENSG00000170522	0.000135675	ELOVL6
cg06432875	ENSG00000188322	0.000141741	SBK1
cg18252039	ENSG00000139865	0.000143736	TTC6
cg27229100	ENSG00000124228	0.000144162	DDX27
cg03475665	ENSG00000127152	0.000147722	BCL11B
cg11684897	ENSG00000265566	0.000148715	RN7SL605P
cg14183865	ENSG00000169026	0.000152141	MFSD7
cg03468072	ENSG00000139117	0.000158081	CPNE8
cg09606807	ENSG00000259614	0.000159779	RP11-522B15.6
cg22620090	ENSG00000085377	0.000159966	PREP
cg16797972	ENSG00000044524	0.00016051	EPHA3
cg22489321	ENSG00000175198	0.000161945	PCCA
cg03989273	ENSG00000081059	0.000163447	TCF7
cg05768419	ENSG00000135870	0.000164585	RC3H1
cg02304465	ENSG00000128709	0.00016463	HOXD9
cg05373251	ENSG00000185504	0.000164857	C17orf70
cg10333278	ENSG00000100330	0.000165055	MTMR3
cg16933181	ENSG00000260372	0.00016554	AQP4-AS1
cg19901801	ENSG00000134242	0.000166646	PTPN22
cg10148764	ENSG00000158435	0.000167935	CNOT11
cg06598197	ENSG00000225860	0.000170386	RP11-1018N14.2
cg17979970	ENSG00000164611	0.000170815	PTTG1
cg05302489	ENSG00000204387	0.000171922	C6orf48
cg02705835	ENSG00000172037	0.000175105	LAMB2
cg26594419	ENSG00000080573	0.000177396	COL5A3
cg09607276	ENSG00000174885	0.000181719	NLRP6
cg04431133	ENSG00000165501	0.000184174	LRR1
cg03630413	ENSG00000259702	0.000186648	RP11-236L14.1
cg07502829	ENSG00000260102	0.00018705	LINC01070
cg03638120	ENSG00000196301	0.000187487	HLA-DRB9
cg24167372	ENSG00000164265	0.000187545	SCGB3A2
cg02911432	ENSG00000256193	0.000190177	LINC00507
cg22142922	ENSG00000254605	0.000190587	RP11-626H12.2
cg15149655	ENSG00000115085	0.000191307	ZAP70
cg24647428	ENSG00000144820	0.000191338	GPR128
cg15408237	ENSG00000239086	0.000192539	snoU13
cg00260883	ENSG00000257017	0.00019377	HP
cg12598270	ENSG00000186496	0.000194809	ZNF396
cg23562160	ENSG00000104714	0.000198002	ERICH1
cg13725599	ENSG00000101361	0.000198103	NOP56
cg08762247	ENSG00000141179	0.000199685	PCTP
cg04857420	ENSG00000136999	0.000204092	NOV
cg03876032	ENSG00000077420	0.000205335	APBB1IP
cg23349968	ENSG00000144559	0.000210201	TAMM41
cg02992546	ENSG00000180777	0.000211721	ANKRD30B
cg05417517	ENSG00000196756	0.000212659	SNHG17
cg26004810	ENSG00000186895	0.00021964	FGF3
cg01735080	ENSG00000127152	0.000219646	BCL11B
cg10244525	ENSG00000264676	0.000225852	RN7SL204P
cg13372879	ENSG00000115840	0.000226021	SLC25A12
cg17263974	ENSG00000131871	0.000230263	VIMP
cg26433034	ENSG00000128617	0.000231372	OPN1SW
cg14920289	ENSG00000092096	0.000239905	SLC22A17
cg27207776	ENSG00000102984	0.000240669	ZNF821
cg02449638	ENSG00000105270	0.00024537	CLIP3
cg23405152	ENSG00000229774	0.000247	AC018866.1
cg00247269	ENSG00000005194	0.00025033	CIAPIN1
cg21160062	ENSG00000265764	0.000253469	AL662890.3
cg08763461	ENSG00000238374	0.000256188	RNU7-180P
cg24663970	ENSG00000185352	0.000258579	HS6ST3
cg24877675	ENSG00000151640	0.000260479	DPYSL4
cg03363256	ENSG00000164687	0.000263365	FABP5
cg16117273	ENSG00000184304	0.000269577	PRKD1
cg05527337	ENSG00000164488	0.000271	DACT2
cg24856264	ENSG00000178342	0.000272993	KCNG2
cg07914772	ENSG00000145220	0.000278206	LYAR
cg16792071	ENSG00000148832	0.000280064	PAOX
cg00413617	ENSG00000166788	0.000281392	SAAL1
cg27173717	ENSG00000090621	0.000282566	PABPC4
cg15024955	ENSG00000107819	0.000284548	SFXN3
cg02589576	ENSG00000159176	0.000287041	CSRP1
cg04188862	ENSG00000181991	0.000291815	MRPS11
cg08463485	ENSG00000145103	0.000304239	ILDR1
cg10077239	ENSG00000184304	0.000308893	PRKD1
cg24205914	ENSG00000151150	0.000310896	ANK3
cg03689092	ENSG00000072163	0.00031233	LIMS2
cg06730285	ENSG00000176087	0.000313019	SLC35A4
cg04061117	ENSG00000168137	0.00031312	SETD5
cg16578742	ENSG00000152582	0.000316738	SPEF2
cg01217350	ENSG00000249012	0.000321857	RP11-731D1.1
cg24357161	ENSG00000170310	0.000324721	STX8
cg06751446	ENSG00000171763	0.000338678	SPATA5L1
cg04415114	ENSG00000162545	0.000343446	CAMK2N1
cg01368230	ENSG00000230074	0.000345536	RP11-195F19.9
cg09230763	ENSG00000142733	0.000345774	MAP3K6
cg16049600	ENSG00000112852	0.000346898	PCDHB2
cg01293740	ENSG00000125505	0.000347688	MBOAT7
cg23364711	ENSG00000224821	0.000348402	COL4A2-AS2
cg08203788	ENSG00000223561	0.000357202	AC003090.1
cg02069674	ENSG00000261285	0.000358292	RP11-481E4.2
cg02313492	ENSG00000130703	0.000359766	OSBPL2
cg13436155	ENSG00000175198	0.000360814	PCCA
cg01883408	ENSG00000205089	0.000363775	CCNI2
cg04402007	ENSG00000243181	0.000365757	RP11-734J24.1
cg18773997	ENSG00000170801	0.000366209	HTRA3
cg27368039	ENSG00000230314	0.000370745	ELOVL2-AS1
cg22853427	ENSG00000121039	0.000373496	RDH10
cg03553407	ENSG00000071205	0.00037592	ARHGAP10
cg20176388	ENSG00000222842	0.000376516	RN7SKP168
cg07829465	ENSG00000204622	0.00039107	HLA-J
cg22792735	ENSG00000168646	0.000411086	AXIN2
cg07447773	ENSG00000162482	0.000416113	AKR7A3
cg11433866	ENSG00000257817	0.000428521	RP4-601P9.2
cg24304714	ENSG00000244094	0.000433992	SPRR2F
cg12176605	ENSG00000188846	0.000440702	RPL14
cg25593309	ENSG00000227365	0.00044164	AC008060.5
cg24032249	ENSG00000235547	0.00045647	NDUFB11P1
cg12670347	ENSG00000258244	0.000456722	OSTF1P1
cg13606592	ENSG00000106278	0.000457616	PTPRZ1
cg04687616	ENSG00000250006	0.000460159	CTB-179I1.1
cg21011139	ENSG00000166394	0.000464453	CYB5R2
cg07203423	ENSG00000135622	0.000467177	SEMA4F
cg17286157	ENSG00000089692	0.000468696	LAG3
cg26890189	ENSG00000160007	0.000469736	ARHGAP35
cg01037895	ENSG00000142794	0.000471185	NBPF3
cg02398106	ENSG00000154764	0.000477661	WNT7A
cg00132255	ENSG00000230461	0.000478586	PROX1-AS1
cg03281981	ENSG00000089225	0.000480401	TBX5
cg06530903	ENSG00000104731	0.000486166	KLHDC4
cg08569786	ENSG00000232451	0.000492106	AC016768.1
cg22400166	ENSG00000257126	0.000493703	RP11-966I7.1
cg06220958	ENSG00000214970	0.000493877	CTC-297N7.7
cg23725072	ENSG00000224795	0.000496795	AP003039.3
cg21605341	ENSG00000230533	0.000512657	RP11-95M15.1
cg08901593	ENSG00000266393	0.000521466	AL122019.1
cg01298731	ENSG00000137462	0.000526219	TLR2
cg15773261	ENSG00000111452	0.000528447	GPR133
cg13246235	ENSG00000212802	0.000537247	RPL15P3
cg20684110	ENSG00000138311	0.000546155	ZNF365
cg27084781	ENSG00000252937	0.000547659	RNU6-1270P
cg07434271	ENSG00000049449	0.000557841	RCN1
cg25512791	ENSG00000181282	0.000563976	OR5AK3P
cg20939084	ENSG00000240804	0.000568278	NPM1P28
cg22257574	ENSG00000148303	0.000582309	RPL7A
cg13726459	ENSG00000198353	0.000590241	HOXC4
cg13580029	ENSG00000243574	0.000591704	RP11-264K23.1
cg20459495	ENSG00000251721	0.000593783	snoZ5
cg00182639	ENSG00000255399	0.000601698	TBX5-AS1
cg12504882	ENSG00000236231	0.000609962	AC017048.2
cg16651314	ENSG00000137642	0.0006111	SORL1
cg06565253	ENSG00000108352	0.000626004	RAPGEFL1
cg23094836	ENSG00000164778	0.000626588	EN2
cg13413955	ENSG00000173253	0.000635126	DMRT2
cg27094244	ENSG00000167995	0.00063651	BEST1
cg19885761	ENSG00000164466	0.000639632	SFXN1
cg22443762	ENSG00000233040	0.000640366	FAM204BP
cg10297193	ENSG00000185418	0.000641748	TARSL2
cg01486610	ENSG00000255101	0.000643492	RP11-412B14.1
cg26569295	ENSG00000227107	0.000648428	AC096574.5
cg05884711	ENSG00000167972	0.000650464	ABCA3
cg01999333	ENSG00000131355	0.000650826	EMR3
cg09739413	ENSG00000196735	0.000657683	HLA-DQA1
cg11382055	ENSG00000143674	0.000657866	MLK4
cg14201467	ENSG00000182985	0.000664642	CADM1
cg04612667	ENSG00000112812	0.000666537	PRSS16
cg00316839	ENSG00000163625	0.000666749	WDFY3
cg25482900	ENSG00000113643	0.000671268	RARS
cg04290171	ENSG00000196352	0.000674212	CD55
cg27582059	ENSG00000112852	0.000674872	PCDHB2
cg26595643	ENSG00000229847	0.000674881	EMX2OS
cg00664406	ENSG00000164082	0.000688026	GRM2
cg05308656	ENSG00000188042	0.0006993	ARL4C
cg01693328	ENSG00000091129	0.000723475	NRCAM
cg04887675	ENSG00000232814	0.000734188	COL4A2-AS1
cg09027601	ENSG00000152465	0.000736825	NMT2
cg08605326	ENSG00000154975	0.000742049	CA10
cg26649384	ENSG00000177519	0.000743379	RPRM
cg03554573	ENSG00000255208	0.000745314	RP11-794P6.3
cg05366204	ENSG00000251478	0.000764795	CTD-2122P11.1
cg19360937	ENSG00000237293	0.000775681	AC007099.2
cg09858674	ENSG00000258793	0.000776275	RP11-404P21.3
cg18395632	ENSG00000143198	0.00078705	MGST3
cg03900143	ENSG00000251800	0.000800503	U3
cg10263370	ENSG00000225873	0.000800552	LINC00694
cg27353143	ENSG00000267152	0.000803901	CTD-2528L19.6
cg09995507	ENSG00000142798	0.000812013	HSPG2
cg09167632	ENSG00000123977	0.000813474	DAW1
cg20289688	ENSG00000166788	0.000815032	SAAL1
cg17030488	ENSG00000258254	0.000815689	RP11-162N7.1
cg13756965	ENSG00000255261	0.000816644	OR7E4P
cg24062763	ENSG00000205111	0.000824929	CDKL4
cg05849772	ENSG00000167930	0.000831056	ITFG3
cg16178091	ENSG00000222743	0.000831863	RNU6-1190P
cg02980621	ENSG00000254102	0.000839011	RP11-21C4.1
cg15665630	ENSG00000251448	0.000845593	RP11-71E19.2
cg17771652	ENSG00000250013	0.000855985	RP11-456A14.1
cg16783744	ENSG00000253350	0.000866314	RP11-127H5.1
cg02887254	ENSG00000202151	0.000868669	RNY4P28
cg07205627	ENSG00000253800	0.000880584	RP11-21C4.5
cg23404877	ENSG00000042445	0.000895002	RETSAT
cg25223798	ENSG00000246526	0.000914205	RP11-539L10.2
cg20892245	ENSG00000047579	0.000917097	DTNBP1
cg04688476	ENSG00000100362	0.00092124	PVALB
cg11633310	ENSG00000110108	0.000922077	TMEM109
cg01286665	ENSG00000251376	0.000928999	CTD-2313F11.2
cg02562344	ENSG00000228364	0.000957766	SAR1P1
cg15140703	ENSG00000106351	0.00097525	AGFG2
cg05003599	ENSG00000197093	0.000979718	GAL3ST4
cg18664514	ENSG00000144580	0.000985388	RQCD1
cg14509245	ENSG00000151320	0.000999587	AKAP6
cg01815626	ENSG00000123395	0.0010045	C12orf44
cg07223990	ENSG00000227248	0.00102343	FAM155A-IT1
cg17468663	ENSG00000117154	0.00102935	IGSF21
cg26094789	ENSG00000198807	0.0010303	PAX9
cg23475489	ENSG00000038945	0.0010741	MSR1
cg15345477	ENSG00000224190	0.00107608	RP11-442O18.2
cg23377232	ENSG00000187135	0.00107826	VSTM2B
cg09508730	ENSG00000112812	0.00108258	PRSS16
cg05183931	ENSG00000166788	0.00109658	SAAL1
cg02939139	ENSG00000123064	0.00111126	DDX54
cg00376544	ENSG00000072778	0.00112832	ACADVL
cg01583753	ENSG00000205111	0.00113301	CDKL4
cg11988722	ENSG00000101000	0.00113865	PROCR
cg23145621	ENSG00000233082	0.00114168	AC073094.4
cg11362604	ENSG00000259434	0.00116853	RP11-720L8.1
cg16456252	ENSG00000269293	0.00117197	ZSCAN16-AS1
cg15475323	ENSG00000063180	0.00117907	CA11
cg09525112	ENSG00000254050	0.00118019	RP11-577N1.1
cg06220604	ENSG00000236864	0.00118774	RP11-44H4.1
cg21638161	ENSG00000158106	0.00119576	RHPN1
cg16689434	ENSG00000197912	0.00120539	SPG7
cg05937737	ENSG00000163558	0.00121818	PRKCI
cg14105566	ENSG00000232140	0.00122007	AC073257.1
cg13749063	ENSG00000130703	0.00122239	OSBPL2
cg21279874	ENSG00000126217	0.0012246	MCF2L
cg22044566	ENSG00000162981	0.00122681	FAM84A
cg03283990	ENSG00000176454	0.00123466	LPCAT4
cg01798157	ENSG00000159348	0.00124366	CYB5R1
cg00515457	ENSG00000089351	0.00124628	GRAMD1A
cg00712050	ENSG00000254255	0.00126488	CTD-2008O4.1
cg15070513	ENSG00000131771	0.00126718	PPP1R1B
cg14028015	ENSG00000241781	0.00129568	AL161626.1
cg03298073	ENSG00000224540	0.0013003	RP11-385M4.3
cg02352240	ENSG00000083799	0.00130744	CYLD
cg06588201	ENSG00000164105	0.00132191	SAP30
cg25316749	ENSG00000086848	0.00132921	ALG9
cg13320683	ENSG00000223107	0.0013601	RNU2-72P
cg03215422	ENSG00000069018	0.00138674	TRPC7
cg03689225	ENSG00000137404	0.00139115	NRM
cg10087780	ENSG00000227437	0.00140633	RP11-179H18.5
cg19199159	ENSG00000267228	0.00140682	IER3IP1
cg16204205	ENSG00000201852	0.00143362	RNU6-702P
cg00624477	ENSG00000157778	0.00144004	PSMG3
cg24858440	ENSG00000267773	0.00145664	RP11-677O4.4
cg11852579	ENSG00000198787	0.0014593	OR4D12P
cg21039708	ENSG00000070367	0.00146643	EXOC5
cg11321156	ENSG00000229962	0.00149453	AP000221.1
cg01971676	ENSG00000201933	0.00149811	Y_RNA
cg05678033	ENSG00000257517	0.00150754	RP4-601P9.1
cg03084724	ENSG00000189319	0.00151215	FAM53B
cg22120714	ENSG00000141699	0.00151506	FAM134C
cg03873322	ENSG00000203733	0.00152207	GJE1
cg16514113	ENSG00000260812	0.00152241	RARRES2P7
cg22897615	ENSG00000204314	0.00152362	PRRT1
cg20826576	ENSG00000116132	0.00154092	PRRX1
cg07166266	ENSG00000141569	0.00155443	TRIM65
cg20668177	ENSG00000266875	0.00156572	RN7SL408P
cg01207684	ENSG00000103423	0.00157287	DNAJA3
cg12213260	ENSG00000234601	0.00157501	CHRM3-AS1
cg11563860	ENSG00000230398	0.00159127	AC026882.1
cg18689332	ENSG00000122965	0.00161704	RBM19
cg12871835	ENSG00000118515	0.00161884	SGK1
cg05885936	ENSG00000136002	0.00162843	ARHGEF4
cg19913118	ENSG00000178104	0.00164693	PDE4DIP
cg04457658	ENSG00000112139	0.0016493	MDGA1
cg10259521	ENSG00000166557	0.00166293	TMED3
cg26738987	ENSG00000221230	0.00166708	MIR548L
cg12363903	ENSG00000113648	0.00167219	H2AFY
cg12353175	ENSG00000138039	0.0016915	LHCGR
cg22310648	ENSG00000163686	0.00169556	ABHD6
cg00251125	ENSG00000154358	0.00169748	OBSCN
cg26234223	ENSG00000125821	0.00170646	DTD1
cg04837959	ENSG00000116353	0.00170837	MECR
cg11835209	ENSG00000248962	0.00172675	CTD-2287N17.1
cg13133560	ENSG00000158292	0.00176949	GPR153
cg22047703	ENSG00000124225	0.00178547	PMEPA1
cg16919569	ENSG00000164105	0.00179617	SAP30
cg08806184	ENSG00000115155	0.00180759	OTOF
cg07702236	ENSG00000265279	0.00181471	RP11-53I6.5
cg17609057	ENSG00000199509	0.00181944	RNA5SP477
cg23575603	ENSG00000152213	0.001823	ARL11
cg25570913	ENSG00000229520	0.00182998	LINC00404
cg11390381	ENSG00000159445	0.00186789	THEM4
cg22825644	ENSG00000106066	0.00188243	CPVL
cg14441480	ENSG00000179344	0.0018877	HLA-DQB1
cg19975849	ENSG00000257979	0.00189383	SNRPGP18
cg11682083	ENSG00000113734	0.00190954	BNIP1
cg08967338	ENSG00000112852	0.00190991	PCDHB2
cg24127278	ENSG00000119777	0.0019489	TMEM214
cg06427054	ENSG00000242670	0.00200746	RP11-601I15.1
cg26354092	ENSG00000228784	0.00201021	LINC00954
cg09194449	ENSG00000223872	0.00204724	AC006372.5
cg06485308	ENSG00000197451	0.0020488	HNRNPAB
cg02714994	ENSG00000105122	0.00205619	RASAL3
cg21509889	ENSG00000004975	0.00209054	DVL2
cg12781794	ENSG00000255422	0.00210475	AP002954.4
cg15529692	ENSG00000124225	0.00211874	PMEPA1
cg02873528	ENSG00000162545	0.00212451	CAMK2N1
cg26195356	ENSG00000186493	0.00216825	C5orf38
cg25174844	ENSG00000067141	0.00218494	NEO1
cg21210789	ENSG00000254183	0.00220173	RP11-953B20.2
cg15822394	ENSG00000130299	0.00220173	GTPBP3
cg04246957	ENSG00000155093	0.00221644	PTPRN2
cg11063495	ENSG00000189350	0.00222216	FAM179A
cg16586261	ENSG00000257017	0.00224353	HP
cg07055616	ENSG00000151651	0.00224514	ADAM8
cg22224628	ENSG00000264236	0.00225599	RP11-861L17.2
cg11654321	ENSG00000257817	0.00228081	RP4-601P9.2
cg15157453	ENSG00000085998	0.00229225	POMGNT1
cg23345004	ENSG00000266996	0.00229945	TCEB3CL2
cg11213690	ENSG00000181220	0.00230604	ZNF746
cg10131075	ENSG00000189283	0.00231126	FHIT
cg11935638	ENSG00000113790	0.0023185	EHHADH
cg08640634	ENSG00000081087	0.00233647	OSTM1
cg02207554	ENSG00000263429	0.00234025	LINC00675
cg26226988	ENSG00000177542	0.00234364	SLC25A22
cg23616524	ENSG00000091732	0.00235387	ZC3HC1
cg20265805	ENSG00000196839	0.00236533	ADA
cg07689920	ENSG00000021300	0.00236781	PLEKHB1
cg08318283	ENSG00000067141	0.00238393	NEO1
cg07094915	ENSG00000105991	0.00238427	HOXA1
cg19967668	ENSG00000112852	0.00238504	PCDHB2
cg07382920	ENSG00000198912	0.00240433	C1orf174
cg02192673	ENSG00000248567	0.00240513	RP11-545L5.1
cg14313315	ENSG00000255399	0.00240835	TBX5-AS1
cg04029645	ENSG00000135698	0.00241023	MPHOSPH6
cg26802564	ENSG00000228176	0.00243187	RP4-656G21.1
cg10788371	ENSG00000149260	0.00244465	CAPN5
cg00875849	ENSG00000234474	0.00247057	RP11-501J20.2
cg17365525	ENSG00000170004	0.00247105	CHD3
cg13521156	ENSG00000123454	0.00248337	DBH
cg20449685	ENSG00000182318	0.00249499	ZSCAN22
cg05319515	ENSG00000185933	0.00252146	CALHM1
cg14523847	ENSG00000203335	0.00252426	AC006019.3
cg26353598	ENSG00000189337	0.00257423	KAZN
cg22300282	ENSG00000218350	0.00258163	LYPLA1P3
cg22121570	ENSG00000259434	0.00258697	RP11-720L8.1
cg05099387	ENSG00000237380	0.00261459	HOXD-AS2
cg03761513	ENSG00000146521	0.00263357	C6orf123
cg10174170	ENSG00000266947	0.0026434	RP11-799D4.4
cg25590114	ENSG00000184545	0.00267044	DUSP8
cg05618183	ENSG00000140678	0.00268927	ITGAX
cg09959150	ENSG00000104714	0.00269246	ERICH1
cg17332091	ENSG00000226321	0.0026998	AC104809.3
cg20037507	ENSG00000114405	0.00270811	C3orf14
cg10592171	ENSG00000015532	0.00273159	XYLT2
cg03487935	ENSG00000233960	0.00274572	RP11-153N17.1
cg17186168	ENSG00000162976	0.00275134	PQLC3
cg12235062	ENSG00000168824	0.00277019	NSG1
cg03504245	ENSG00000147481	0.00277149	SNTG1
cg22124136	ENSG00000232986	0.00282753	RP11-179A7.2
cg03771939	ENSG00000108239	0.00283814	TBC1D12
cg02473254	ENSG00000176595	0.00285385	KBTBD11
cg11808936	ENSG00000170801	0.00285907	HTRA3
cg25741487	ENSG00000244632	0.00286714	RN7SL863P
cg11967654	ENSG00000261238	0.00289008	AC009166.5
cg16365064	ENSG00000253768	0.00289051	CTB-33O18.1
cg09887220	ENSG00000238230	0.00289839	LINC00391
cg01555614	ENSG00000060303	0.00291353	RPS17P5
cg02680903	ENSG00000148468	0.00291868	FAM171A1
cg23541975	ENSG00000129657	0.00292404	SEC14L1
cg17921412	ENSG00000250808	0.00295492	RP11-531A21.4
cg14337614	ENSG00000226101	0.0029767	AC007461.2
cg05237641	ENSG00000148848	0.00297683	ADAM12
cg22851485	ENSG00000264749	0.00299466	AC011313.1
cg13893358	ENSG00000202054	0.00299683	RNA5SP152
cg24873022	ENSG00000251336	0.0030038	RP11-540E16.2
cg00242976	ENSG00000101457	0.00301101	DNTTIP1
cg21112099	ENSG00000220730	0.00303497	RP11-474L11.3
cg06223834	ENSG00000103423	0.00305167	DNAJA3
cg12220788	ENSG00000231172	0.00306973	AC007099.1
cg27589814	ENSG00000260051	0.00311461	LA16c-390E6.4
cg02713960	ENSG00000130731	0.00312734	C16orf13
cg09068492	ENSG00000152270	0.00313299	PDE3B
cg22764925	ENSG00000128271	0.00314022	ADORA2A
cg22233906	ENSG00000163581	0.00316184	SLC2A2
cg22315453	ENSG00000111837	0.00316703	MAK
cg05864140	ENSG00000072195	0.0031689	SPEG
cg18770350	ENSG00000077585	0.00318318	GPR137B
cg17156432	ENSG00000259459	0.00320851	RP11-321G12.1
cg08415998	ENSG00000204161	0.00329026	C10orf128
cg20769856	ENSG00000238121	0.00331054	LINC00426
cg22163280	ENSG00000172809	0.00333601	RPL38
cg26085533	ENSG00000108702	0.00335424	CCL1
cg12385165	ENSG00000146352	0.00335958	CLVS2
cg02878244	ENSG00000185238	0.00337346	PRMT3
cg02526277	ENSG00000148965	0.00338798	SAA4
cg26162616	ENSG00000218350	0.00345741	LYPLA1P3
cg08076044	ENSG00000268206	0.00346208	AC061975.10
cg02263144	ENSG00000186994	0.00348325	KANK3
cg12974393	ENSG00000255467	0.0034867	RP11-144G7.2
cg27052113	ENSG00000160007	0.0034867	ARHGAP35
cg05946623	ENSG00000260600	0.00351061	RP11-109D24.1
cg09265016	ENSG00000135111	0.00353225	TBX3
cg12375722	ENSG00000253305	0.00357234	PCDHGB6
cg15649857	ENSG00000264443	0.00358227	RP4-594I10.3
cg06976144	ENSG00000248736	0.00358319	RP11-35O7.1
cg00118365	ENSG00000253305	0.00363386	PCDHGB6
cg24302683	ENSG00000231672	0.00363851	DIRC3
cg09283548	ENSG00000066248	0.00364103	NGEF
cg06385380	ENSG00000228173	0.00364902	AC091770.3
cg27132080	ENSG00000248965	0.00367811	CTB-174D11.2
cg05304393	ENSG00000206053	0.00368645	HN1L
cg08028026	ENSG00000105197	0.00369848	TIMM50
cg09834706	ENSG00000205111	0.0037377	CDKL4
cg06257936	ENSG00000223419	0.00374675	AC006022.4
cg01316476	ENSG00000223561	0.00376291	AC003090.1
cg26660800	ENSG00000267280	0.00377698	RP11-332H18.4
cg23728085	ENSG00000170419	0.00379702	VSTM2A
cg12215739	ENSG00000128709	0.00382192	HOXD9
cg15979173	ENSG00000122482	0.00384026	ZNF644
cg24154839	ENSG00000242431	0.00384959	RP11-731J8.1
cg23781075	ENSG00000125841	0.003857	NRSN2
cg19762747	ENSG00000268746	0.00386044	CTD-2571L23.8
cg10477905	ENSG00000128709	0.00388751	HOXD9
cg00028678	ENSG00000225819	0.00390506	AC013269.3
cg18876602	ENSG00000230873	0.00395237	STMND1
cg01663825	ENSG00000232006	0.00395823	AC005537.2
cg16962008	ENSG00000225507	0.00397283	AC069282.6
cg12689803	ENSG00000256884	0.00397946	RP11-64B16.3
cg04085789	ENSG00000100075	0.00400265	SLC25A1
cg06340516	ENSG00000231476	0.00401282	AC074389.5
cg11050045	ENSG00000264617	0.00402839	AC144838.3
cg05593122	ENSG00000112234	0.00406286	FBXL4
cg08706575	ENSG00000255090	0.00406329	RP11-820L6.1
cg03689386	ENSG00000220131	0.00406462	RP4-570O12.2
cg15161959	ENSG00000128645	0.00407998	HOXD1
cg10181281	ENSG00000229267	0.00408612	AC072062.1
cg24444655	ENSG00000252751	0.00412404	RNU6-143P
cg03480346	ENSG00000163026	0.00412723	C2orf44
cg04181032	ENSG00000250673	0.0041322	RP11-6L6.2
cg08273957	ENSG00000252065	0.00414133	RNU6-864P
cg03883256	ENSG00000160695	0.00419868	VPS11
cg27531336	ENSG00000254216	0.00421083	RP11-140I16.2
cg09528496	ENSG00000007264	0.00424407	MATK
cg21774926	ENSG00000120438	0.00425085	TCP1
cg18817990	ENSG00000038219	0.00427813	BOD1L1
cg17624802	ENSG00000091947	0.00428365	TMEM101
cg13026773	ENSG00000117899	0.00429408	MESDC2
cg21581267	ENSG00000255146	0.00430997	RP11-659P15.1
cg10587913	ENSG00000198353	0.00432599	HOXC4
cg24241586	ENSG00000197345	0.00433199	MRPL21
cg19658046	ENSG00000131188	0.00436873	PRR7
cg04580179	ENSG00000057935	0.00438291	MTA3
cg27316886	ENSG00000130038	0.00438527	EFCAB4B
cg16713551	ENSG00000162545	0.00440562	CAMK2N1
cg05787209	ENSG00000140691	0.00440972	ARMC5
cg14864853	ENSG00000164197	0.00444142	RNF180
cg08952029	ENSG00000166435	0.00446502	XRRA1
cg04231050	ENSG00000144867	0.00450773	SRPRB
cg24879882	ENSG00000164897	0.00451768	TMUB1
cg20519944	ENSG00000222012	0.00456429	AC005481.5
cg08548444	ENSG00000237125	0.00457053	HAND2-AS1
cg02146079	ENSG00000261934	0.00457239	PCDHGA9
cg21548220	ENSG00000104881	0.00458665	PPP1R13L
cg10210397	ENSG00000070718	0.00461203	AP3M2
cg14277057	ENSG00000105122	0.00464069	RASAL3
cg20266316	ENSG00000205356	0.0046413	TECPR1
cg18480781	ENSG00000171956	0.00464169	FOXB1
cg05648225	ENSG00000223389	0.00465675	SDCBP2P1
cg10841253	ENSG00000109667	0.0046667	SLC2A9
cg08229358	ENSG00000186283	0.00471639	TOR3A
cg26833936	ENSG00000143032	0.00475068	BARHL2
cg08855449	ENSG00000152977	0.00475871	ZIC1
cg14121665	ENSG00000148384	0.00475912	INPP5E
cg21899542	ENSG00000184887	0.00476028	BTBD6
cg18147098	ENSG00000260805	0.00479456	RP11-61J19.4
cg12854458	ENSG00000236164	0.00480031	RP11-268F1.3
cg13672200	ENSG00000198353	0.00481085	HOXC4
cg05673293	ENSG00000260520	0.00484269	RP11-510M2.6
cg07114310	ENSG00000242650	0.00485881	RN7SL292P
cg15255403	ENSG00000135111	0.00488126	TBX3
cg01587662	ENSG00000267799	0.00489503	CTC-478M6.1
cg08375658	ENSG00000105374	0.00489585	NKG7
cg14972271	ENSG00000162909	0.00490146	CAPN2
cg09314434	ENSG00000204438	0.00490492	GPANK1
cg09113530	ENSG00000144063	0.00490893	MALL
cg22883889	ENSG00000101191	0.00491435	DIDO1
cg09699225	ENSG00000148832	0.00493473	PAOX
cg21818470	ENSG00000128645	0.00495167	HOXD1
cg24935332	ENSG00000049449	0.00496989	RCN1
cg23495748	ENSG00000164466	0.00497347	SFXN1
cg07814122	ENSG00000084444	0.00498882	KIAA1467
cg00499277	ENSG00000092096	0.0050626	SLC22A17
cg05958050	ENSG00000087258	0.00508601	GNAO1
cg05761902	ENSG00000159593	0.00509809	NAE1
cg14337027	ENSG00000141293	0.00510018	SKAP1
cg00335286	ENSG00000263527	0.00511625	MIR4526
cg04162647	ENSG00000127152	0.00513023	BCL11B
cg20294304	ENSG00000196821	0.00514624	C6orf106
cg07013104	ENSG00000021300	0.00517501	PLEKHB1
cg17996619	ENSG00000151651	0.00521412	ADAM8
cg13278353	ENSG00000185078	0.00522642	AC093698.1
cg14996985	ENSG00000221810	0.00526083	AC026781.1
cg18401406	ENSG00000120699	0.00530804	EXOSC8
cg05828690	ENSG00000160948	0.00536494	VPS28
cg09451457	ENSG00000245526	0.00538819	LINC00461
cg19083626	ENSG00000223475	0.00540603	RP11-310H4.1
cg14449958	ENSG00000259104	0.00543142	PTCSC3
cg25787956	ENSG00000141759	0.00545452	TXNL4A
cg14958663	ENSG00000170458	0.0054564	CD14
cg23037642	ENSG00000201766	0.00553934	RNA5SP302
cg00292135	ENSG00000234450	0.00554245	AC005534.6
cg11889730	ENSG00000256892	0.00554777	MTRNR2L7
cg16891965	ENSG00000120533	0.0055504	ENY2
cg25547580	ENSG00000091157	0.00557344	WDR7
cg19935850	ENSG00000249216	0.00560397	RP11-227F19.5
cg21514871	ENSG00000008517	0.00564388	IL32
cg13710556	ENSG00000260951	0.00569812	RP5-978I12.1
cg23700859	ENSG00000252764	0.0057354	RNU6-1092P
cg13890649	ENSG00000241781	0.0057529	AL161626.1
cg16288089	ENSG00000243554	0.00576968	AC004967.7
cg22123464	ENSG00000197405	0.00577511	C5AR1
cg00301879	ENSG00000138758	0.0058257	SEPT11
cg25512439	ENSG00000223040	0.00594598	RN7SKP144
cg10658779	ENSG00000268659	0.00596119	RP11-310J24.3
cg04490037	ENSG00000132436	0.00603551	FIGNL1
cg14036830	ENSG00000079462	0.00611954	PAFAH1B3
cg24790356	ENSG00000186231	0.0061259	KLHL32
cg06510647	ENSG00000153406	0.0061263	NMRAL1
cg09950812	ENSG00000127152	0.00613311	BCL11B
cg01588826	ENSG00000126243	0.00613761	LRFN3
cg02303505	ENSG00000155099	0.00616837	TMEM55A
cg16602846	ENSG00000259666	0.00617421	RP11-307C19.3
cg17578548	ENSG00000096433	0.00625412	ITPR3
cg00574740	ENSG00000225203	0.00629703	TBC1D4-AS1
cg04238185	ENSG00000240951	0.00632087	RP11-91A15.2
cg09797337	ENSG00000182968	0.00633424	SOX1
cg14273083	ENSG00000115129	0.00636125	TP53I3
cg16051685	ENSG00000158022	0.00643707	TRIM63
cg25148572	ENSG00000178381	0.0064391	ZFAND2A
cg09359749	ENSG00000234899	0.00647886	SOX9-AS1
cg05574357	ENSG00000258254	0.0064902	RP11-162N7.1
cg19029181	ENSG00000174963	0.00649342	ZIC4
cg22880770	ENSG00000084090	0.00651513	STARD7
cg10364040	ENSG00000229434	0.00651801	AC017048.1
cg10552903	ENSG00000158104	0.0065436	HPD
cg20464360	ENSG00000108375	0.00655651	RNF43
cg17603689	ENSG00000185104	0.00656551	FAF1
cg13987489	ENSG00000127152	0.00656638	BCL11B
cg27595860	ENSG00000185803	0.0066018	SLC52A2
cg09390001	ENSG00000259229	0.00664856	RP11-38G5.3
cg00688297	ENSG00000160948	0.00667198	VPS28
cg02303701	ENSG00000021355	0.00670578	SERPINB1
cg21617694	ENSG00000232040	0.00673025	SCAND3
cg19296509	ENSG00000246526	0.00674882	RP11-539L10.2
cg02222791	ENSG00000258538	0.00680206	RP11-753D20.3
cg02646491	ENSG00000021762	0.00680542	OSBPL5
cg18327056	ENSG00000138029	0.00682902	HADHB
cg24136205	ENSG00000175198	0.00689503	PCCA
cg03577486	ENSG00000078142	0.00689781	PIK3C3
cg27562980	ENSG00000131242	0.00689922	RAB11FIP4
cg27225686	ENSG00000248441	0.00689995	CTD-2536I1.1
cg24642468	ENSG00000259978	0.00691621	MRPS21P8
cg05645677	ENSG00000201059	0.00692462	RNA5SP336
cg10717610	ENSG00000233633	0.0069295	AC093326.3
cg25196575	ENSG00000162591	0.0069401	MEGF6
cg23756474	ENSG00000125851	0.00697947	PCSK2
cg04056384	ENSG00000253305	0.00703318	PCDHGB6
cg15316334	ENSG00000177191	0.00707581	B3GNT8
cg21158087	ENSG00000062725	0.00709819	APPBP2
cg27588605	ENSG00000184486	0.00713524	POU3F2
cg03504078	ENSG00000253305	0.00715457	PCDHGB6
cg20100545	ENSG00000181035	0.00716223	SLC25A42
cg20889395	ENSG00000136449	0.00723667	MYCBPAP
cg19727801	ENSG00000253305	0.00723899	PCDHGB6
cg23502475	ENSG00000137462	0.00725083	TLR2
cg04532057	ENSG00000136449	0.00729584	MYCBPAP
cg05164933	ENSG00000145428	0.00740557	RNF175
cg13964030	ENSG00000165868	0.00749497	HSPA12A
cg18588024	ENSG00000240995	0.00753886	RP11-708H21.1
cg01119072	ENSG00000103154	0.00754277	NECAB2
cg20399462	ENSG00000260102	0.00756725	LINC01070
cg02682525	ENSG00000170209	0.0075962	ANKK1
cg00872726	ENSG00000100749	0.00760318	VRK1
cg11633102	ENSG00000233423	0.00762421	RP4-736H5.3
cg08265769	ENSG00000253484	0.00762802	RP11-109P6.2
cg14950039	ENSG00000198885	0.00763191	ITPRIPL1
cg05184456	ENSG00000182325	0.0076357	FBXL6
cg08151623	ENSG00000007038	0.00763738	PRSS21
cg17740722	ENSG00000268713	0.00765188	CTC-444N24.8
cg04100956	ENSG00000231363	0.00767769	RP11-148B18.1
cg25923609	ENSG00000250716	0.00771487	RP11-121L11.2
cg12500876	ENSG00000251819	0.00773624	RNU6-322P
cg26394308	ENSG00000167881	0.00775334	SRP68
cg06301726	ENSG00000168367	0.00775808	LINC00917
cg14593033	ENSG00000266051	0.00775859	AC023992.1
cg15562220	ENSG00000180596	0.00781967	HIST1H2BC
cg08915632	ENSG00000253287	0.00784787	RP11-281N10.1
cg10303842	ENSG00000249206	0.007858	GCNT1P2
cg25153233	ENSG00000101445	0.00786128	PPP1R16B
cg15105326	ENSG00000239412	0.00788551	RPL21P71
cg05053978	ENSG00000164465	0.00788551	DCBLD1
cg13181164	ENSG00000261315	0.00788843	LARP4P
cg03821689	ENSG00000198851	0.00789002	CD3E
cg00770372	ENSG00000254111	0.00792711	RP11-150O12.5
cg17525102	ENSG00000257869	0.0079925	CTD-2591A6.2
cg25019343	ENSG00000236476	0.00803229	RP11-8J9.5
cg11003573	ENSG00000225873	0.00809	LINC00694
cg24879560	ENSG00000223409	0.00810861	RPL17P17
cg04500084	ENSG00000232224	0.00815126	LINC00202-1
cg10517193	ENSG00000184363	0.00821919	PKP3
cg17363540	ENSG00000183908	0.00822215	LRRC55
cg04720797	ENSG00000253305	0.00822608	PCDHGB6
cg09666230	ENSG00000009790	0.00829944	TRAF3IP3
cg12126859	ENSG00000249868	0.00830904	RP11-63E5.6
cg22570757	ENSG00000198612	0.00833108	COPS8
cg05512327	ENSG00000239716	0.00845114	RP11-290K4.1
cg00705992	ENSG00000240990	0.00851478	HOXA11-AS
cg20683057	ENSG00000100311	0.00855641	PDGFB
cg26354128	ENSG00000100605	0.00866353	ITPK1
cg03853809	ENSG00000222370	0.00876132	SNORA36B
cg24486540	ENSG00000143502	0.00883799	SUSD4
cg04940570	ENSG00000189431	0.00890787	RASSF10
cg11194925	ENSG00000229415	0.00895044	SFTA3
cg12226717	ENSG00000221230	0.0089629	MIR548L
cg08542181	ENSG00000229242	0.00897722	RP5-1111A8.3
cg01595397	ENSG00000112578	0.009043	BYSL
cg11929896	ENSG00000231957	0.00904991	GNAI2P2
cg19630681	ENSG00000241684	0.00907635	ADAMTS9-AS2
cg27213800	ENSG00000231389	0.0091105	HLA-DPA1
cg01767396	ENSG00000256305	0.00912139	AL359757.1
cg16701914	ENSG00000007038	0.00913514	PRSS21
cg17922851	ENSG00000102580	0.00914798	DNAJC3
cg20249210	ENSG00000257817	0.00917713	RP4-601P9.2
cg07154254	ENSG00000143851	0.00918317	PTPN7
cg27078140	ENSG00000235655	0.00926278	H3F3AP4
cg23267558	ENSG00000230223	0.00926506	ATXN8OS
cg01336858	ENSG00000140332	0.00929375	TLE3
cg13617301	ENSG00000203485	0.00934072	INF2
cg11572225	ENSG00000145220	0.00934347	LYAR
cg14663965	ENSG00000238490	0.00941066	Y_RNA
cg00702547	ENSG00000260680	0.00942956	RP11-80F22.1
cg19066078	ENSG00000256137	0.00944477	RP11-174M13.2
cg18063312	ENSG00000214944	0.00950273	ARHGEF28
cg12813792	ENSG00000225708	0.00950906	RP13-379L11.1
cg05132262	ENSG00000164850	0.00952051	GPER1
cg19299094	ENSG00000238632	0.00954696	RNU7-126P
cg12977772	ENSG00000249149	0.00956077	RP11-79P5.3
cg19435188	ENSG00000157985	0.00956868	AGAP1
cg11469308	ENSG00000227021	0.00956936	AC007557.3
cg24115232	ENSG00000153395	0.00957016	LPCAT1
cg10913846	ENSG00000201395	0.00958008	RN7SKP257
cg11710659	ENSG00000160741	0.00962557	CRTC2
cg19727817	ENSG00000112852	0.00963653	PCDHB2
cg04016326	ENSG00000200475	0.00964456	RN7SKP162
cg17160439	ENSG00000133895	0.00970753	MEN1
cg11182018	ENSG00000204967	0.00972998	PCDHA4
cg13989852	ENSG00000137764	0.00973493	MAP2K5
cg08158862	ENSG00000229747	0.00974724	RP11-567B20.2
cg02334987	ENSG00000103254	0.0097818	FAM173A
cg23121156	ENSG00000137462	0.00978611	TLR2
cg15241501	ENSG00000235962	0.00982147	RP11-462L8.2
cg27560561	ENSG00000207249	0.00983021	SNORA72
cg15847272	ENSG00000232810	0.00986418	TNF
cg11241413	ENSG00000249380	0.0098917	RP11-1325J9.1
cg16858125	ENSG00000179178	0.00996055	TMEM125
cg05332308	ENSG00000260115	0.00997208	CTC-420A11.2
cg18204964	ENSG00000251189	0.0100434	CTD-2196P11.2
cg07273051	ENSG00000250716	0.0101079	RP11-121L11.2
cg14065446	ENSG00000050555	0.0101644	LAMC3
cg21629394	ENSG00000170464	0.0102096	DNAJC18
cg23114311	ENSG00000257275	0.01024	RP11-164H13.1
cg13950362	ENSG00000149531	0.010244	FRG1B
cg01310205	ENSG00000233124	0.0103003	LINC00456
cg10250660	ENSG00000100461	0.0103351	RBM23
cg10582687	ENSG00000253314	0.0103988	LINC00293
cg06124876	ENSG00000133216	0.0104057	EPHB2
cg14508998	ENSG00000225708	0.010406	RP13-379L11.1
cg15388804	ENSG00000252312	0.0104091	RN7SKP21
cg21929464	ENSG00000249116	0.0104705	CTD-2194D22.3
cg21320334	ENSG00000152214	0.0104994	RIT2
cg27024272	ENSG00000261161	0.0105021	RP11-58A18.1
cg11197061	ENSG00000080224	0.0105562	EPHA6
cg07792478	ENSG00000254330	0.0105613	RP11-1D12.1
cg03071876	ENSG00000141294	0.0105786	LRRC46
cg02304095	ENSG00000227364	0.01066	AC018685.2
cg14823851	ENSG00000108510	0.010661	MED13
cg18336674	ENSG00000254256	0.0106737	RP11-117L6.1
cg12687617	ENSG00000140525	0.0107511	FANCI
cg17652792	ENSG00000253305	0.0108791	PCDHGB6
cg10012722	ENSG00000264676	0.0109015	RN7SL204P
cg06593603	ENSG00000028310	0.0110622	BRD9
cg11124350	ENSG00000229043	0.0110671	AC091729.9
cg23409403	ENSG00000254239	0.0110884	GS1-39E22.2
cg22343877	ENSG00000227740	0.0111561	RP11-318C24.2
cg03688400	ENSG00000100346	0.0111922	CACNA1I
cg18014983	ENSG00000213886	0.0112155	UBD
cg27338607	ENSG00000173418	0.0112264	NAA20
cg00123478	ENSG00000178163	0.0112557	ZNF518B
cg13252540	ENSG00000114544	0.0112779	SLC41A3
cg06005876	ENSG00000168906	0.0113102	MAT2A
cg10028823	ENSG00000106263	0.011318	EIF3B
cg06667732	ENSG00000124613	0.0113181	ZNF391
cg08231710	ENSG00000189409	0.0113426	MMP23B
cg04437407	ENSG00000089737	0.0114048	DDX24
cg03233793	ENSG00000178093	0.0114234	TSSK6
cg09062550	ENSG00000188559	0.0114463	RALGAPA2
cg20774846	ENSG00000164935	0.0114508	DCSTAMP
cg20304290	ENSG00000232767	0.0115287	RP11-498B4.5
cg01775514	ENSG00000124253	0.0115313	PCK1
cg23267759	ENSG00000101752	0.0115916	MIB1
cg21087108	ENSG00000132975	0.0116099	GPR12
cg15901647	ENSG00000255275	0.01161	RP13-279N23.2
cg07908160	ENSG00000266051	0.0116107	AC023992.1
cg07683388	ENSG00000115541	0.0116279	HSPE1
cg27314569	ENSG00000109943	0.011661	CRTAM
cg23793104	ENSG00000163623	0.01186	NKX6-1
cg18722847	ENSG00000225873	0.011874	LINC00694
cg13472192	ENSG00000066136	0.0118927	NFYC
cg21810108	ENSG00000167550	0.0119527	RHEBL1
cg07910460	ENSG00000075415	0.011978	SLC25A3
cg19645256	ENSG00000177370	0.011988	TIMM22
cg07824172	ENSG00000169836	0.011988	TACR3
cg15285764	ENSG00000230305	0.0120028	AC004980.9
cg25221615	ENSG00000266432	0.0120057	AC008703.2
cg02055540	ENSG00000254171	0.0120066	RP11-67M9.1
cg13972793	ENSG00000253305	0.0120912	PCDHGB6
cg20492912	ENSG00000198851	0.0120981	CD3E
cg23897302	ENSG00000185215	0.0121409	TNFAIP2
cg22232704	ENSG00000224821	0.0122742	COL4A2-AS2
cg16823083	ENSG00000198912	0.0123096	C1orf174
cg21008969	ENSG00000256862	0.0124037	RP11-664D1.1
cg26388816	ENSG00000261799	0.012445	RP11-283I3.6
cg18055394	ENSG00000044524	0.0124933	EPHA3
cg11713727	ENSG00000223604	0.0125107	AC007394.3
cg09545510	ENSG00000222238	0.0126132	RNU2-43P
cg12355835	ENSG00000229520	0.012786	LINC00404
cg11051055	ENSG00000136573	0.0128192	BLK
cg21173447	ENSG00000235123	0.0128217	DSCAM-AS1
cg03097190	ENSG00000243519	0.012844	IGLVIVOR22-2
cg23078194	ENSG00000112812	0.012878	PRSS16
cg24415066	ENSG00000261646	0.012895	RP11-489G11.3
cg18755531	ENSG00000253613	0.012932	CTC-551A13.2
cg12456714	ENSG00000246214	0.0130317	RP11-260E18.1
cg22017900	ENSG00000255322	0.01305	RP11-22P4.1
cg01566170	ENSG00000162909	0.0130924	CAPN2
cg03283080	ENSG00000164379	0.0131177	FOXQ1
cg11551216	ENSG00000257476	0.0131337	RP11-139B1.1
cg23895220	ENSG00000226979	0.0131735	LTA
cg10653240	ENSG00000204006	0.0132137	C1orf185
cg04883026	ENSG00000269990	0.0132875	CTD-3074O7.12
cg05071383	ENSG00000258701	0.0132915	LINC00638
cg04807594	ENSG00000071794	0.0133585	HLTF
cg24494617	ENSG00000147457	0.0134235	CHMP7
cg07695058	ENSG00000258433	0.0134568	RP11-255M2.1
cg25783550	ENSG00000222800	0.0134645	RNU2-62P
cg02405517	ENSG00000265364	0.0135004	AC010323.1
cg24035245	ENSG00000231365	0.0135242	RP11-418J17.1
cg11664139	ENSG00000236449	0.0135404	AC018890.6
cg19714489	ENSG00000243150	0.0136187	RP11-538P18.2
cg02807948	ENSG00000110651	0.0136478	CD81
cg20174730	ENSG00000072195	0.0136593	SPEG
cg09684846	ENSG00000166669	0.0136928	ATF7IP2
cg26331504	ENSG00000226490	0.0136974	AC138647.1
cg01055562	ENSG00000173409	0.0137723	ARV1
cg16731264	ENSG00000196586	0.0139024	MYO6
cg11637005	ENSG00000119977	0.0139291	TCTN3
cg19005438	ENSG00000171956	0.0139485	FOXB1
cg00716277	ENSG00000222012	0.013987	AC005481.5
cg01997590	ENSG00000238852	0.0140524	snoU13
cg03437157	ENSG00000132423	0.0140911	COQ3
cg08710739	ENSG00000221386	0.0141286	AC002979.1
cg06834431	ENSG00000184613	0.0141464	NELL2
cg10395772	ENSG00000243319	0.0141904	FGF14-IT1
cg04645050	ENSG00000268754	0.0141957	LINC01081
cg00410600	ENSG00000197363	0.0142787	ZNF517
cg06583576	ENSG00000240804	0.014305	NPM1P28
cg00716083	ENSG00000160791	0.0143125	CCR5
cg23944251	ENSG00000185875	0.0143219	THNSL1
cg05082311	ENSG00000179148	0.0143312	ALOXE3
cg03828328	ENSG00000253305	0.0143581	PCDHGB6
cg27065217	ENSG00000253800	0.0144005	RP11-21C4.5
cg18519757	ENSG00000170373	0.0144635	CST1
cg13772742	ENSG00000259542	0.0144788	RP11-522B15.4
cg17826518	ENSG00000228229	0.0145157	RP11-219C24.10
cg12560987	ENSG00000240230	0.0145415	COX19
cg09682949	ENSG00000240230	0.0145888	COX19
cg15022354	ENSG00000256311	0.014754	RP11-64B16.5
cg27524988	ENSG00000112294	0.014754	ALDH5A1
cg20672477	ENSG00000128594	0.0147597	LRRC4
cg23950724	ENSG00000257435	0.0147655	RP11-267D19.1
cg10877031	ENSG00000185163	0.0148748	DDX51
cg05406923	ENSG00000220505	0.0148811	EIF4EBP2P3
cg09028365	ENSG00000234397	0.0149695	RP11-415K20.1
cg24654028	ENSG00000175348	0.0150475	TMEM9B
cg23535596	ENSG00000111837	0.0150687	MAK
cg10954469	ENSG00000144043	0.0150867	TEX261
cg22134325	ENSG00000174807	0.0151183	CD248
cg08439518	ENSG00000260026	0.0151183	CTD-2015G9.1
cg10236596	ENSG00000224584	0.0151377	RP11-365D23.2
cg15486454	ENSG00000144867	0.0152494	SRPRB
cg25600933	ENSG00000176834	0.0153082	VSIG10
cg17149030	ENSG00000140443	0.0154459	IGF1R
cg18826637	ENSG00000121964	0.0155876	GTDC1
cg00386725	ENSG00000230035	0.0156112	RP11-174G17
cg26560871	ENSG00000222971	0.0156212	RNA5SP222
cg04025150	ENSG00000121904	0.0156841	CSMD2
cg24151207	ENSG00000146267	0.015725	FAXC
cg07704699	ENSG00000212289	0.0157744	RNA5SP339
cg09643136	ENSG00000202016	0.0158758	RNU6-619P
cg19325985	ENSG00000128654	0.0159126	MTX2
cg19428417	ENSG00000159593	0.0159157	NAE1
cg13922421	ENSG00000122136	0.0159694	OBP2A
cg10837142	ENSG00000234569	0.0161574	RAD1P1
cg03614193	ENSG00000091157	0.0161748	WDR7
cg07902983	ENSG00000188505	0.0162609	NCCRP1
cg22102582	ENSG00000152242	0.0162643	C18orf25
cg14329365	ENSG00000112562	0.0162676	SMOC2
cg11868595	ENSG00000204314	0.0162876	PRRT1
cg07408835	ENSG00000243056	0.0164506	EIF4EBP3
cg03785955	ENSG00000268791	0.0164541	AC093323.1
cg18758664	ENSG00000255571	0.0164567	LINC00925
cg05966371	ENSG00000153395	0.0164624	LPCAT1
cg01285237	ENSG00000251729	0.01647	RNA5SP401
cg11248166	ENSG00000233894	0.0165145	RP4-650F12.2
cg00413250	ENSG00000199474	0.0165782	SNORA27
cg23676151	ENSG00000081087	0.0166038	OSTM1
cg03745383	ENSG00000265115	0.0167248	RP11-31I22.2
cg10052561	ENSG00000127603	0.0167248	MACF1
cg11500774	ENSG00000213023	0.0167595	SYT3
cg12548176	ENSG00000224622	0.016771	OR9R1P
cg12305200	ENSG00000019169	0.0167759	MARCO
cg27120125	ENSG00000197171	0.016791	OR2B4P
cg06009685	ENSG00000261063	0.0168023	RP11-538I12.2
cg10689404	ENSG00000108264	0.016828	TADA2A
cg21741708	ENSG00000181790	0.0168501	BAI1
cg13708016	ENSG00000201968	0.0169169	RNA5SP138
cg00374263	ENSG00000119630	0.0170234	PGF
cg02593517	ENSG00000198417	0.017031	MT1F
cg04091822	ENSG00000259283	0.0170377	RP11-26L20.3
cg00334063	ENSG00000174963	0.0170598	ZIC4
cg07417745	ENSG00000153820	0.0170648	SPHKAP
cg14126461	ENSG00000011422	0.0170836	PLAUR
cg18205770	ENSG00000250705	0.0170924	CTC-470C15.1
cg06777516	ENSG00000180104	0.0171148	EXOC3
cg00845883	ENSG00000075388	0.017168	FGF4
cg19097322	ENSG00000172594	0.0171713	SMPDL3A
cg23697855	ENSG00000238358	0.0172203	RP5-1121E10.2
cg11157253	ENSG00000242295	0.017259	RP11-522B15.1
cg19094366	ENSG00000153015	0.0173368	CWC27
cg00553886	ENSG00000189431	0.0174178	RASSF10
cg02783799	ENSG00000266933	0.0174627	AC005775.2
cg25474358	ENSG00000252245	0.0175181	RNU6-736P
cg20921712	ENSG00000125746	0.0175344	EML2
cg06297541	ENSG00000140743	0.0175579	CDR2
cg04476626	ENSG00000249966	0.017587	CTD-2194D22.1
cg13897134	ENSG00000174963	0.0176839	ZIC4
cg06470943	ENSG00000198974	0.0176912	MIR30E
cg22107476	ENSG00000175873	0.0176949	AC004840.9
cg20764780	ENSG00000207637	0.0177049	MIR595
cg00669760	ENSG00000138083	0.0177709	SIX3
cg15921949	ENSG00000261146	0.0178946	RP11-2A4.4
cg21625858	ENSG00000130540	0.0179697	SULT4A1
cg19026976	ENSG00000101489	0.0180435	CELF4
cg08058894	ENSG00000197296	0.0180746	FITM2
cg27541691	ENSG00000037042	0.0181046	TUBG2
cg11413657	ENSG00000252777	0.0181723	SCARNA24
cg22992497	ENSG00000269509	0.0181888	CTB-159G17.2
cg21377071	ENSG00000223180	0.0182419	AC087738.1
cg00394844	ENSG00000130518	0.0182561	KIAA1683
cg02411009	ENSG00000256538	0.0183093	RP11-847H18.3
cg08672999	ENSG00000161551	0.0183637	ZNF577
cg23513966	ENSG00000140374	0.0184187	ETFA
cg01761968	ENSG00000125207	0.0184266	PIWIL1
cg02662277	ENSG00000148541	0.0184457	FAM13C
cg26413900	ENSG00000263503	0.0184524	RP11-707O23.5
cg15254881	ENSG00000207692	0.0185178	MIR592
cg17463287	ENSG00000261765	0.0186133	RP11-498D10.3
cg07916967	ENSG00000099330	0.0186281	OCEL1
cg25161029	ENSG00000265357	0.0186666	MIR4493
cg00114478	ENSG00000237061	0.0188366	RP11-956J14.1
cg08445802	ENSG00000226309	0.0189269	SMARCE1P2
cg03103192	ENSG00000239068	0.0189271	snoU13
cg18946226	ENSG00000102524	0.0190243	TNFSF13B
cg03469054	ENSG00000151952	0.0190881	TMEM132D
cg03440762	ENSG00000248293	0.0191005	CTC-281M20.3
cg21530267	ENSG00000253305	0.0191111	PCDHGB6
cg01169559	ENSG00000225140	0.0191207	RP11-809C18.3
cg27569863	ENSG00000266774	0.0191942	RP11-321M21.1
cg25049698	ENSG00000216913	0.0191945	RP4-753D5.3
cg03862854	ENSG00000234646	0.0192737	RP4-753D10.3
cg10953723	ENSG00000231163	0.0193065	RP5-1007G16.1
cg03234839	ENSG00000229880	0.0193249	IMMTP1
cg22085751	ENSG00000224233	0.019382	OR2J4P
cg22173837	ENSG00000213233	0.0194375	RPL23AP62
cg26954114	ENSG00000259340	0.0194522	CTD-2027G2.1
cg11149163	ENSG00000248994	0.0195058	RP11-259O2.1
cg25255082	ENSG00000258254	0.0195172	RP11-162N7.1
cg11363972	ENSG00000070985	0.0195766	TRPM5
cg05202729	ENSG00000180066	0.019584	C10orf91
cg14767165	ENSG00000237927	0.0195843	RP3-393E18.2
cg18280830	ENSG00000070367	0.0195924	EXOC5
cg03117697	ENSG00000264274	0.0196078	MIR4799
cg07632946	ENSG00000146021	0.019669	KLHL3
cg09388991	ENSG00000104695	0.0197516	PPP2CB
cg19611392	ENSG00000183287	0.019862	CCBE1
cg15983026	ENSG00000227365	0.0199141	AC008060.5
cg27606499	ENSG00000239412	0.019934	RPL21P71
cg04600297	ENSG00000167625	0.0199362	ZNF526
cg20261915	ENSG00000166596	0.0199396	WDR16
cg11737941	ENSG00000111432	0.0199409	FZD10
cg13143120	ENSG00000204644	0.0200076	ZFP57
cg13352914	ENSG00000236674	0.020092	RP4-792G4.3
cg16829306	ENSG00000117298	0.0201332	ECE1
cg04421679	ENSG00000233263	0.0201385	AC009518.2
cg02893453	ENSG00000205054	0.0201462	LINC01121
cg17198397	ENSG00000207197	0.0201752	SNORD116-12
cg07954324	ENSG00000253421	0.0201864	ZNHIT1P1
cg26701785	ENSG00000130338	0.0203105	TULP4
cg06816651	ENSG00000204717	0.0203345	AC073464.11
cg01431184	ENSG00000167972	0.0203661	ABCA3
cg06124390	ENSG00000159733	0.0205953	ZFYVE28
cg01355108	ENSG00000148396	0.02072	SEC16A
cg13599092	ENSG00000256972	0.0207206	AP000462.3
cg05652141	ENSG00000240562	0.0207334	RP11-59J16.2
cg18919684	ENSG00000140497	0.0208133	SCAMP2
cg08230268	ENSG00000260289	0.0208345	CTD-2535I10.1
cg25447144	ENSG00000206676	0.0209938	Y_RNA
cg13778336	ENSG00000215909	0.0210086	RP4-597A16.3
cg02255938	ENSG00000150076	0.0211251	C10ORF68
cg06369785	ENSG00000109705	0.021167	NKX3-2
cg02772430	ENSG00000215037	0.0211726	VENTXP2
cg04778012	ENSG00000106351	0.0212011	AGFG2
cg22906486	ENSG00000087116	0.0212088	ADAMTS2
cg27090784	ENSG00000249834	0.0212881	PGBD4P3
cg25786525	ENSG00000148655	0.0213966	C10orf11
cg11269159	ENSG00000175806	0.0214743	MSRA
cg15637286	ENSG00000261400	0.0215166	AC011525.2
cg00616000	ENSG00000008256	0.02165	CYTH3
cg01156892	ENSG00000258690	0.021693	RP11-81F13.1
cg19820328	ENSG00000265463	0.0216988	AC012391.1
cg01102379	ENSG00000254420	0.0217456	RP11-452H21.1
cg20152088	ENSG00000198216	0.0217459	CACNA1E
cg03646916	ENSG00000225873	0.0217616	LINC00694
cg18677906	ENSG00000185684	0.0217896	EP400NL
cg08577776	ENSG00000007038	0.0218493	PRSS21
cg27312979	ENSG00000119977	0.0218537	TCTN3
cg11351927	ENSG00000180525	0.0218975	PRR26
cg02983424	ENSG00000242295	0.0219083	RP11-522B15.1
cg04642306	ENSG00000149294	0.02191	NCAM1
cg05090759	ENSG00000223318	0.0219358	RNA5SP111
cg17118836	ENSG00000268080	0.0220869	AC016885.1
cg23991388	ENSG00000183060	0.0220981	LYSMD4
cg06964608	ENSG00000221053	0.0220984	AC115286.1
cg03602029	ENSG00000207300	0.0221023	Y_RNA
cg18068140	ENSG00000187566	0.0221035	NHLRC1
cg26683137	ENSG00000141161	0.022241	UNC45B
cg11517309	ENSG00000115525	0.0223318	ST3GAL5
cg14955976	ENSG00000148948	0.0223558	LRRC4C
cg02965290	ENSG00000073605	0.0225031	GSDMB
cg17711870	ENSG00000253699	0.0225783	CTD-3118D11.3
cg23026864	ENSG00000120324	0.0226824	PCDHB10
cg19964348	ENSG00000252998	0.0226848	RNU6-889P
cg10679156	ENSG00000216915	0.0227251	RP1-97D16.1
cg09226888	ENSG00000221257	0.0228162	AC012175.1
cg04454086	ENSG00000243056	0.0228415	EIF4EBP3
cg13624528	ENSG00000218475	0.0228466	RP11-93K7.1
cg21551340	ENSG00000115705	0.0228879	TPO
cg03046886	ENSG00000230035	0.022924	RP11-174G17
cg11874627	ENSG00000172348	0.0229422	RCAN2
cg02293410	ENSG00000181035	0.0229469	SLC25A42
cg22999540	ENSG00000260066	0.0229875	CTD-2587M23.1
cg04031344	ENSG00000268421	0.0230276	AL355531.2
cg27393010	ENSG00000128610	0.0230735	FEZF1
cg10436410	ENSG00000128573	0.0231329	FOXP2
cg14331029	ENSG00000221236	0.023203	AL137190.1
cg07703654	ENSG00000164794	0.0232093	KCNV1
cg04904059	ENSG00000251557	0.0232373	HNRNPKP3
cg10514770	ENSG00000248440	0.0232732	RP11-231G15.1
cg14871932	ENSG00000106624	0.0234167	AEBP1
cg16361302	ENSG00000237992	0.0235559	AC010096.2
cg12915892	ENSG00000222068	0.0235881	RN7SKP154
cg07581462	ENSG00000248388	0.0235924	RP11-313E19.2
cg07962392	ENSG00000235123	0.0235941	DSCAM-AS1
cg08394377	ENSG00000171793	0.0236549	CTPS1
cg20165545	ENSG00000142611	0.0236611	PRDM16
cg07705913	ENSG00000254130	0.0237188	CTB-7E3.1
cg14576824	ENSG00000136643	0.0237919	RPS6KC1
cg17123690	ENSG00000022556	0.0238025	NLRP2
cg23247945	ENSG00000177839	0.0238282	PCDHB9
cg16355305	ENSG00000250280	0.0239038	RP11-305O6.3
cg26420724	ENSG00000234647	0.0239367	RP11-503C24.4
cg24332770	ENSG00000237975	0.0240507	FLG-AS1
cg21168489	ENSG00000229288	0.0240886	RP11-1E11.2
cg09333471	ENSG00000070882	0.0242523	OSBPL3
cg21910650	ENSG00000044090	0.02446	CUL7
cg24070541	ENSG00000137513	0.0244688	NARS2
cg25348776	ENSG00000202392	0.0245609	RN7SKP292
cg17146918	ENSG00000211997	0.0247284	MIR708
cg03044096	ENSG00000070785	0.0248177	EIF2B3
cg02340556	ENSG00000141293	0.0249409	SKAP1
cg02776315	ENSG00000068781	0.0251025	STON1-GTF2A1L
cg13776884	ENSG00000230384	0.0251966	AC016739.1
cg23235497	ENSG00000143105	0.0252136	KCNA10
cg00423039	ENSG00000027869	0.0252744	SH2D2A
cg12800012	ENSG00000148843	0.0253645	PDCD11
cg03056526	ENSG00000213783	0.0254318	RPL35P4
cg02657401	ENSG00000198521	0.0254514	ZNF43
cg19106489	ENSG00000214944	0.025454	ARHGEF28
cg24938830	ENSG00000229127	0.0254887	AC007038.7
cg24869601	ENSG00000111845	0.0255092	PAK1IP1
cg12067764	ENSG00000143575	0.0255145	HAX1
cg08685733	ENSG00000267080	0.025611	ASB16-AS1
cg07118299	ENSG00000270058	0.0256264	RP11-514D23.3
cg07015079	ENSG00000181039	0.0256568	ANKRD34A
cg06513979	ENSG00000107937	0.0256762	GTPBP4
cg06654369	ENSG00000155093	0.0257511	PTPRN2
cg22655436	ENSG00000253307	0.0257775	RP11-10J21.4
cg18175809	ENSG00000114405	0.0258223	C3orf14
cg03270619	ENSG00000235994	0.025881	RP3-470B24.5
cg10755035	ENSG00000254008	0.0259303	LINC00051
cg01093878	ENSG00000225819	0.0260699	AC013269.3
cg20051875	ENSG00000127334	0.0260761	DYRK2
cg11068289	ENSG00000175866	0.0261396	BAIAP2
cg10935175	ENSG00000081842	0.0261412	PCDHA6
cg11545887	ENSG00000149050	0.0261798	ZNF214
cg06490943	ENSG00000185290	0.0262168	NUPR1L
cg19866811	ENSG00000101194	0.0262182	SLC17A9
cg19470812	ENSG00000127152	0.0263293	BCL11B
cg09887415	ENSG00000237667	0.0263891	LINC01115
cg14123920	ENSG00000149328	0.0264029	GLB1L2
cg18618230	ENSG00000197893	0.0264308	NRAP
cg02807859	ENSG00000122034	0.0265518	GTF3A
cg27640316	ENSG00000234588	0.026575	FABP5P14
cg23131777	ENSG00000203859	0.0267073	HSD3B2
cg19143209	ENSG00000238348	0.0267397	snoU13
cg13808083	ENSG00000238792	0.0267694	snoU13
cg13066289	ENSG00000233729	0.0267711	AC016909.1
cg16214053	ENSG00000251338	0.0267726	AC006499.1
cg10754668	ENSG00000132130	0.0267844	LHX1
cg00844308	ENSG00000159712	0.0267941	ANKRD18CP
cg15638709	ENSG00000203434	0.026872	RP11-163F15.1
cg05765796	ENSG00000228569	0.0269678	AC073133.2
cg08136772	ENSG00000165416	0.0270104	SUGT1
cg17786697	ENSG00000168944	0.0270532	CEP120
cg17755564	ENSG00000182327	0.027106	GLTPD2
cg26308530	ENSG00000108370	0.0271177	RGS9
cg19642470	ENSG00000115590	0.0272023	IL1R2
cg05876425	ENSG00000155093	0.0272412	PTPRN2
cg18431123	ENSG00000124155	0.0274088	PIGT
cg00014118	ENSG00000162585	0.0276296	C1orf86
cg10655236	ENSG00000167699	0.0276374	GLOD4
cg08733172	ENSG00000164105	0.0276575	SAP30
cg05364759	ENSG00000162551	0.0276853	ALPL
cg15037663	ENSG00000105928	0.0277006	DFNA5
cg09561125	ENSG00000205174	0.027743	C7orf66
cg06770536	ENSG00000264181	0.027808	AL713997.1
cg08872493	ENSG00000117318	0.0278426	ID3
cg09650488	ENSG00000002822	0.0279617	MAD1L1
cg12349300	ENSG00000227537	0.0279681	RP11-215C7.3
cg03739470	ENSG00000181135	0.0279876	ZNF707
cg11065154	ENSG00000139626	0.0280381	ITGB7
cg09854515	ENSG00000170522	0.0281434	ELOVL6
cg16742873	ENSG00000252092	0.0281978	AC098830.1
cg02610170	ENSG00000072609	0.0282036	CHFR
cg07878514	ENSG00000132669	0.0282053	RIN2
cg19309463	ENSG00000160949	0.0282295	TONSL
cg09558850	ENSG00000207656	0.0282934	MIR489
cg03867429	ENSG00000229508	0.0284396	PHKG1P4
cg01142721	ENSG00000148600	0.028444	CDHR1
cg20634498	ENSG00000222724	0.0285091	RNU2-63P
cg09247170	ENSG00000259061	0.028554	RP11-736P16.1
cg25966705	ENSG00000253975	0.0285818	RP11-577N1.2
cg10634568	ENSG00000197644	0.0288864	AC106870.2
cg09697403	ENSG00000079841	0.0289546	RIMS1
cg17663774	ENSG00000255045	0.0289918	RP11-677M14.2
cg01883195	ENSG00000164465	0.0290466	DCBLD1
cg26654559	ENSG00000260795	0.0290538	RP11-107C10.1
cg04400972	ENSG00000225079	0.0290986	FTH1P22
cg23291126	ENSG00000198915	0.0292502	RASGEF1A
cg12157614	ENSG00000157985	0.0293148	AGAP1
cg18798289	ENSG00000164338	0.0293324	UTP15
cg13466694	ENSG00000196814	0.0293461	MVB12B
cg11238995	ENSG00000242841	0.0293475	KRT8P35
cg14361627	ENSG00000128585	0.0294064	MKLN1
cg03814321	ENSG00000238140	0.0295066	RP11-253A20.1
cg13761321	ENSG00000148120	0.0295273	C9orf3
cg26365014	ENSG00000171798	0.0295531	KNDC1
cg24198004	ENSG00000264897	0.0296137	MIR3921
cg09342225	ENSG00000260008	0.0297273	RP11-732A21.2
cg21022029	ENSG00000253421	0.0298478	ZNHIT1P1
cg05735782	ENSG00000256515	0.0298512	CCL3L3
cg26159541	ENSG00000225129	0.0299198	RP4-614C15.2
cg10304824	ENSG00000128710	0.0299338	HOXD10
cg07913887	ENSG00000124615	0.0299939	MOCS1
cg00468228	ENSG00000205268	0.0300622	PDE7A
cg01397449	ENSG00000261088	0.0301675	RP11-61A14.3
cg14621053	ENSG00000148848	0.0302351	ADAM12
cg13336665	ENSG00000181965	0.0302955	NEUROG1
cg13369337	ENSG00000233256	0.0303349	RP11-445K13.2
cg18555698	ENSG00000203258	0.0303429	RP11-47J17.2
cg04745004	ENSG00000080854	0.0303429	IGSF9B
cg02163378	ENSG00000259133	0.0305191	RP11-1085N6.3
cg21081803	ENSG00000186493	0.0306071	C5orf38
cg20071949	ENSG00000263557	0.0306312	AC073320.1
cg07820868	ENSG00000231365	0.0306574	RP11-418J17.1
cg26381501	ENSG00000108671	0.0307149	PSMD11
cg06059616	ENSG00000243287	0.0307364	RPS17P14
cg04522984	ENSG00000196656	0.0307987	AC004057.1
cg23627060	ENSG00000172209	0.0308115	GPR22
cg23460057	ENSG00000077782	0.0308329	FGFR1
cg02386604	ENSG00000222729	0.0308908	RNU2-67P
cg04735509	ENSG00000257332	0.0309238	HNRNPA1P69
cg05535113	ENSG00000262120	0.031015	RP11-510M2.7
cg13021857	ENSG00000253992	0.0311182	RP11-737F9.1
cg25340050	ENSG00000112852	0.0312315	PCDHB2
cg06144718	ENSG00000176769	0.0313972	TCERG1L
cg03023465	ENSG00000237654	0.0314626	AP003025.2
cg12300731	ENSG00000137672	0.0315117	TRPC6
cg20681948	ENSG00000017427	0.0316521	IGF1
cg23020891	ENSG00000242811	0.0317689	RN7SL229P
cg08979041	ENSG00000154736	0.0319878	ADAMTS5
cg10066534	ENSG00000266875	0.0321044	RN7SL408P
cg18734428	ENSG00000166503	0.0322065	HDGFRP3
cg12212311	ENSG00000101544	0.0323066	ADNP2
cg21752383	ENSG00000261934	0.0323405	PCDHGA9
cg26994526	ENSG00000167306	0.0324408	MYO5B
cg24209528	ENSG00000225156	0.0324472	AC012354.6
cg13375624	ENSG00000259359	0.0325532	RP11-327J17.2
cg04692454	ENSG00000184486	0.0325769	POU3F2
cg27649239	ENSG00000169018	0.0327423	FEM1B
cg09977288	ENSG00000256346	0.0327462	RP11-72J9.1
cg03289906	ENSG00000158528	0.0327466	PPP1R9A
cg01416712	ENSG00000245870	0.0327941	LINC00682
cg21380625	ENSG00000204969	0.0328091	PCDHA2
cg10172979	ENSG00000258975	0.0328951	RP11-753D20.1
cg08096062	ENSG00000233251	0.0329397	AC007743.1
cg19985870	ENSG00000124299	0.0329838	PEPD
cg00614392	ENSG00000057657	0.0330615	PRDM1
cg16805360	ENSG00000257817	0.033117	RP4-601P9.2
cg13799941	ENSG00000105880	0.033174	DLX5
cg12127196	ENSG00000234080	0.033216	RP11-183G22.1
cg01416657	ENSG00000163545	0.0332535	NUAK2
cg07026904	ENSG00000182985	0.0332799	CADM1
cg24987590	ENSG00000170004	0.0332799	CHD3
cg00589520	ENSG00000156928	0.0333257	MALSU1
cg06974592	ENSG00000113719	0.0333641	ERGIC1
cg13335691	ENSG00000146729	0.0333677	GBAS
cg13720865	ENSG00000148386	0.0333816	LCN9
cg25898076	ENSG00000132341	0.0334513	RAN
cg25684999	ENSG00000150867	0.0334864	PIP4K2A
cg15940569	ENSG00000228740	0.0334949	AC136896.1
cg19726964	ENSG00000237987	0.0334976	RP11-503C24.2
cg06851817	ENSG00000026297	0.0335455	RNASET2
cg06742021	ENSG00000186493	0.0335533	C5orf38
cg19907380	ENSG00000003393	0.0335711	ALS2
cg10556064	ENSG00000103047	0.0335809	TANGO6
cg10477621	ENSG00000048052	0.0336924	HDAC9
cg26960833	ENSG00000092096	0.0337036	SLC22A17
cg19075252	ENSG00000135929	0.0337452	CYP27A1
cg02705573	ENSG00000065357	0.0338184	DGKA
cg21580846	ENSG00000239694	0.033829	CTD-2156G10.1
cg18288119	ENSG00000160688	0.0338516	FLAD1
cg27209741	ENSG00000205356	0.0339616	TECPR1
cg06729842	ENSG00000265101	0.0339616	CTD-2382H12.1
cg25935375	ENSG00000258254	0.0340121	RP11-162N7.1
cg13385016	ENSG00000166530	0.0340212	HSBP1P2
cg04140663	ENSG00000259387	0.0341728	ADAMTS7P2
cg02350320	ENSG00000184389	0.034554	A3GALT2
cg07090539	ENSG00000125398	0.0346258	SOX9
cg13839781	ENSG00000050555	0.0346584	LAMC3
cg24724664	ENSG00000115840	0.0347484	SLC25A12
cg05120987	ENSG00000221330	0.034821	AC009159.1
cg06191260	ENSG00000239689	0.0348222	RPL17P46
cg26638005	ENSG00000227632	0.0349395	AC018804.6
cg22331862	ENSG00000264534	0.0349849	MIR378B
cg21981096	ENSG00000259275	0.0351106	RP11-522B15.3
cg23683588	ENSG00000198807	0.0351168	PAX9
cg19969694	ENSG00000137824	0.0351972	RMDN3
cg22730655	ENSG00000131686	0.0352078	CA6
cg26577836	ENSG00000232810	0.0352293	TNF
cg00920327	ENSG00000199094	0.0352483	MIR30C2
cg01635821	ENSG00000248599	0.0353322	RP11-302J23.1
cg12535402	ENSG00000207317	0.0353534	Y_RNA
cg02657836	ENSG00000170624	0.0353546	SGCD
cg09862148	ENSG00000153157	0.035529	SYCP2L
cg09150140	ENSG00000165970	0.0356185	SLC6A5
cg20924428	ENSG00000230226	0.0357141	RP4-697K14.3
cg13170705	ENSG00000259205	0.0357579	PRKXP1
cg00553149	ENSG00000106351	0.0358036	AGFG2
cg01002622	ENSG00000171793	0.0358162	CTPS1
cg11653966	ENSG00000238849	0.0358368	snoU13
cg00460322	ENSG00000126216	0.0359442	TUBGCP3
cg02068166	ENSG00000259557	0.0359898	HMGN1P26
cg20939114	ENSG00000154217	0.0362292	PITPNC1
cg08087868	ENSG00000083799	0.0362983	CYLD
cg18973863	ENSG00000165621	0.0363429	OXGR1
cg05948940	ENSG00000167261	0.0364123	DPEP2
cg24746594	ENSG00000196652	0.0364556	ZKSCAN5
cg10424417	ENSG00000250306	0.0365122	CTC-498M16.3
cg09266602	ENSG00000019549	0.0366803	SNAI2
cg02250594	ENSG00000091157	0.0367145	WDR7
cg17742781	ENSG00000234080	0.0367145	RP11-183G22.1
cg10040530	ENSG00000185215	0.0367592	TNFAIP2
cg07230581	ENSG00000183715	0.0367922	OPCML
cg12984086	ENSG00000076242	0.0368309	MLH1
cg26872137	ENSG00000232024	0.0368415	LSM12P1
cg26398341	ENSG00000204386	0.0368786	NEU1
cg05155131	ENSG00000185803	0.0371154	SLC52A2
cg09354241	ENSG00000038219	0.0371668	BOD1L1
cg12821804	ENSG00000021762	0.037213	OSBPL5
cg17278447	ENSG00000205356	0.0372757	TECPR1
cg24937675	ENSG00000227723	0.0373127	CTA-31J9.2
cg05888027	ENSG00000250971	0.037337	RP11-696F12.1
cg22799963	ENSG00000154328	0.0373536	NEIL2
cg12357484	ENSG00000075388	0.0375036	FGF4
cg23118086	ENSG00000241839	0.0376302	PLEKHO2
cg18489195	ENSG00000253305	0.0377947	PCDHGB6
cg22078805	ENSG00000091947	0.0377987	TMEM101
cg26944426	ENSG00000232492	0.0378113	NPM1P13
cg27111925	ENSG00000143919	0.0378497	CAMKMT
cg16628334	ENSG00000027697	0.0378644	IFNGR1
cg14486338	ENSG00000132541	0.0378719	HRSP12
cg24757937	ENSG00000020426	0.0379727	MNAT1
cg09298273	ENSG00000213023	0.0379785	SYT3
cg05493761	ENSG00000182179	0.0380397	UBA7
cg01823161	ENSG00000205644	0.0380896	CTD-2375G15.1
cg01507019	ENSG00000087258	0.038102	GNAO1
cg00753248	ENSG00000259763	0.038297	RP11-327J17.1
cg00366236	ENSG00000226130	0.0383257	AC013248.2
cg10429091	ENSG00000197935	0.0383676	ZNF311
cg18894214	ENSG00000250716	0.0385574	RP11-121L11.2
cg13533070	ENSG00000184898	0.0385875	RBM43
cg24434056	ENSG00000215881	0.0386475	RP11-65D24.1
cg02228185	ENSG00000127774	0.0387129	EMC6
cg10743062	ENSG00000100983	0.038792	GSS
cg24328125	ENSG00000256276	0.038805	RP5-916L7.2
cg02638458	ENSG00000225612	0.0389543	AC099552.2
cg08593009	ENSG00000165948	0.0389987	IFI27L1
cg00737264	ENSG00000229720	0.0391064	RP3-495K2.2
cg25444386	ENSG00000134851	0.0391142	TMEM165
cg21431929	ENSG00000163995	0.0391293	ABLIM2
cg03072681	ENSG00000261193	0.0392129	RP11-863P13.5
cg22856496	ENSG00000135414	0.0392828	GDF11
cg26126295	ENSG00000164100	0.0395109	NDST3
cg19070856	ENSG00000164330	0.039594	EBF1
cg10530851	ENSG00000198807	0.0396428	PAX9
cg05792494	ENSG00000124571	0.039661	XPO5
cg05951558	ENSG00000182580	0.0396973	EPHB3
cg16443954	ENSG00000256576	0.0398035	RP13-977J11.2
cg12352302	ENSG00000113719	0.0398775	ERGIC1
cg25912428	ENSG00000182022	0.0399078	CHST15
cg08370077	ENSG00000162006	0.0399255	MSLNL
cg25752163	ENSG00000221386	0.0399678	AC002979.1
cg15347189	ENSG00000228952	0.0402237	RP11-567G11.1
cg12308216	ENSG00000137343	0.0402427	ATAT1
cg21863110	ENSG00000228035	0.0402752	RP4-663N10.1
cg05051606	ENSG00000197006	0.0402877	METTL9
cg15561305	ENSG00000259534	0.0405171	RP11-522B15.7
cg27111444	ENSG00000250654	0.0405258	RP11-834C11.7
cg15124926	ENSG00000137675	0.0405771	MMP27
cg03733979	ENSG00000266463	0.0406946	MIR3196
cg24924779	ENSG00000101096	0.0407468	NFATC2
cg25592910	ENSG00000150275	0.0407709	PCDH15
cg17877704	ENSG00000239776	0.0408654	AC079949.1
cg08112929	ENSG00000259205	0.0409198	PRKXP1
cg09325003	ENSG00000239263	0.040968	RBM43P1
cg11213369	ENSG00000240230	0.0411608	COX19
cg25937577	ENSG00000198832	0.0412199	SELM
cg01088382	ENSG00000168267	0.0412381	PTF1A
cg13123927	ENSG00000207481	0.0412499	Y_RNA
cg00085416	ENSG00000250295	0.041446	RP11-434I12.2
cg01081083	ENSG00000128271	0.0414701	ADORA2A
cg02205443	ENSG00000259218	0.0415042	LINC00928
cg19421368	ENSG00000184617	0.0415762	ZNF840
cg16636110	ENSG00000198300	0.0416133	PEG3
cg00910067	ENSG00000153879	0.0416494	CEBPG
cg10988628	ENSG00000258617	0.0416751	DUX4L13
cg24147343	ENSG00000249306	0.0417555	RP11-267A15.1
cg02860281	ENSG00000168653	0.0418409	NDUFS5
cg23331778	ENSG00000107819	0.0418646	SFXN3
cg10741025	ENSG00000198807	0.041969	PAX9
cg07136646	ENSG00000257603	0.0421611	RP11-100F15.1
cg09938664	ENSG00000254561	0.0422831	RP11-196E1.3
cg04464276	ENSG00000167261	0.0422952	DPEP2
cg11479156	ENSG00000131626	0.04238	PPFIA1
cg04001359	ENSG00000248486	0.0423875	RP1-137K24.1
cg00222175	ENSG00000224973	0.0425938	LARGE-AS1
cg17382629	ENSG00000264266	0.0426003	MIR4322
cg25271892	ENSG00000124942	0.0426247	AHNAK
cg20661138	ENSG00000198169	0.0427115	ZNF251
cg24553184	ENSG00000138193	0.0430617	PLCE1
cg14659193	ENSG00000164180	0.0430667	TMEM161B
cg16822939	ENSG00000124134	0.043129	KCNS1
cg22446206	ENSG00000261729	0.0433083	GS1-204I12.4
cg27583138	ENSG00000220517	0.0434669	ASS1P1
cg22865562	ENSG00000260196	0.0434828	RP1-239B22.5
cg04993257	ENSG00000196365	0.0435665	LONP1
cg07036914	ENSG00000207212	0.043751	Y_RNA
cg08254200	ENSG00000089169	0.0440441	RPH3A
cg14631834	ENSG00000261521	0.0441543	RP11-408H20.1
cg14565151	ENSG00000084110	0.0441849	HAL
cg26451930	ENSG00000229520	0.0443568	LINC00404
cg00721315	ENSG00000139405	0.0443703	RITA1
cg02120611	ENSG00000260478	0.044421	RP11-142G1.1
cg21938894	ENSG00000174807	0.0444271	CD248
cg18696900	ENSG00000258731	0.0444289	RP11-547D23.1
cg02807192	ENSG00000203314	0.0444317	AC015815.1
cg11117945	ENSG00000215450	0.0447169	RP5-890O15.3
cg11710969	ENSG00000223131	0.0447869	RNA5SP304
cg06868955	ENSG00000135390	0.0449103	ATP5G2
cg03531951	ENSG00000157540	0.0450722	DYRK1A
cg23152235	ENSG00000204241	0.0451611	RP11-713P17.3
cg00366103	ENSG00000006377	0.0451645	DLX6
cg15562758	ENSG00000162981	0.0452628	FAM84A
cg04005378	ENSG00000265593	0.045298	NPM1P45
cg12377745	ENSG00000226943	0.0454475	ALG1L5P
cg08894020	ENSG00000082515	0.0454961	MRPL22
cg13326914	ENSG00000251040	0.0455218	RP11-535C7.1
cg21727486	ENSG00000256757	0.0455222	RP11-159N11.3
cg01201818	ENSG00000171596	0.0455929	NMUR1
cg25693132	ENSG00000164082	0.0456911	GRM2
cg13084372	ENSG00000104332	0.045726	SFRP1
cg02488338	ENSG00000153015	0.0458502	CWC27
cg13219590	ENSG00000258702	0.0460266	RP11-433J8.1
cg03276785	ENSG00000230564	0.0460323	CALM1P2
cg16622920	ENSG00000204697	0.0462675	OR2U1P
cg01109065	ENSG00000242317	0.046387	RP11-875H7.5
cg26400885	ENSG00000243620	0.0464285	RP11-649A16.1
cg03304664	ENSG00000115963	0.0464674	RND3
cg14347914	ENSG00000197724	0.0465015	PHF2
cg04514392	ENSG00000114439	0.0466522	BBX
cg17079987	ENSG00000015171	0.0466664	ZMYND11
cg07994435	ENSG00000234899	0.0467159	SOX9-AS1
cg13392793	ENSG00000149716	0.0467332	ORAOV1
cg11730703	ENSG00000258701	0.0469041	LINC00638
cg18905161	ENSG00000226309	0.047003	SMARCE1P2
cg24720355	ENSG00000187481	0.0470411	HSD3BP1
cg23445255	ENSG00000243702	0.0470599	RN7SL638P
cg22158923	ENSG00000106397	0.0471626	PLOD3
cg12093043	ENSG00000212240	0.0472639	RNU6-930P
cg08370546	ENSG00000146731	0.0473102	CCT6A
cg10690919	ENSG00000136449	0.0473159	MYCBPAP
cg24347994	ENSG00000212459	0.0474128	RNU6-695P
cg00954878	ENSG00000234597	0.0474303	AC010096.1
cg11588844	ENSG00000236162	0.0474725	AC092687.3
cg06322412	ENSG00000228914	0.0474956	OR1H1P
cg09953520	ENSG00000253342	0.047525	RP11-219J21.2
cg20288588	ENSG00000250381	0.0476282	UNC93B4
cg00157359	ENSG00000174165	0.0476513	ZDHHC24
cg07149609	ENSG00000120370	0.04793	GORAB
cg20330333	ENSG00000258658	0.0479565	RP11-517O13.3
cg18781988	ENSG00000253305	0.0479719	PCDHGB6
cg04602284	ENSG00000121577	0.048006	POPDC2
cg07894352	ENSG00000267508	0.0480269	ZNF285
cg06943141	ENSG00000269879	0.048226	AL353583.1
cg11413039	ENSG00000110080	0.0482505	ST3GAL4
cg10479672	ENSG00000144136	0.0483177	SLC20A1
cg22861116	ENSG00000253305	0.0484488	PCDHGB6
cg16138181	ENSG00000169641	0.0484643	LUZP1
cg10003443	ENSG00000125810	0.04855	CD93
cg12570032	ENSG00000239481	0.0486513	RPS3AP41
cg09276363	ENSG00000143079	0.0488973	CTTNBP2NL
cg17804348	ENSG00000158109	0.0489026	TPRG1L
cg07513657	ENSG00000269186	0.0490052	LINC01082
cg11991617	ENSG00000243417	0.0493282	RP11-555K12.1
cg00377344	ENSG00000196793	0.0493858	ZNF239
cg06360427	ENSG00000130856	0.049431	ZNF236
cg02320980	ENSG00000266782	0.0494596	MIR3663
cg26469387	ENSG00000175344	0.0494926	CHRNA7
cg24673605	ENSG00000181585	0.0495665	TMIE
cg25421566	ENSG00000228349	0.0496975	RPS26P4
cg21302622	ENSG00000213081	0.0497234	AC012362.3
cg09160020	ENSG00000214944	0.0497656	ARHGEF28
cg19085507	ENSG00000163106	0.0499552	HPGDS
