# Supplementary material for: Age-related accrual of methylomic variability is linked to fundamental ageing mechanisms
Source: Genome Biol. 2016 Sep 22;17:191. doi: 10.1186/s13059-016-1053-6 (PMC5032245; doi:10.1186/s13059-016-1053-6)
Supplement: Additional file 6: — Identified aVMRs with nearest protein coding gene. (XLSX 19 kb) [file 13059_2016_1053_MOESM6_ESM.xlsx]

## Sheet: DMRs based on validated probes
Chromosome	Start	End	Ensembl	Gene symbol
chr1	2383438	2383501	ENSG00000149527	PLCH2
chr1	2559320	2559822	ENSG00000142606	MMEL1
chr1	3620638	3621015	ENSG00000078900	TP73
chr1	11918807	11919095	ENSG00000120937	NPPB
chr1	16554171	16554558	ENSG00000132881	RSG1
chr1	25944712	25945042	ENSG00000117643	MAN1C1
chr1	26233615	26233709	ENSG00000117632	STMN1
chr1	27683139	27683386	ENSG00000142733	MAP3K6
chr1	150229443	150230233	ENSG00000118298	CA14
chr1	154474528	154475068	ENSG00000163239	TDRD10
chr1	214151615	214152742	ENSG00000117707	PROX1
chr1	228291591	228291682	ENSG00000143793	C1orf35
chr2	19559792	19561327	ENSG00000143867	OSR1
chr2	39470725	39470750	ENSG00000011566	MAP4K3
chr2	42719503	42719785	ENSG00000171126	KCNG3
chr2	45238678	45240373	ENSG00000170577	SIX2
chr2	131512663	131512890	ENSG00000178171	AMER3
chr2	172945383	172946193	ENSG00000172878	METAP1D
chr2	177012562	177013630	ENSG00000128652	HOXD3
chr2	177053274	177053295	ENSG00000128645	HOXD1
chr2	236773146	236774071	ENSG00000157985	AGAP1
chr3	9811813	9811990	ENSG00000114026	OGG1
chr3	22412385	22413232	ENSG00000151789	ZNF385D
chr3	44754102	44754129	ENSG00000196653	ZNF502
chr3	48694451	48694673	ENSG00000008300	CELSR3
chr3	51740741	51741280	ENSG00000164082	GRM2
chr3	62355319	62355525	ENSG00000153266	FEZF2
chr3	62362660	62363248	ENSG00000153266	FEZF2
chr3	67022802	67022890	ENSG00000163376	KBTBD8
chr3	147108843	147109784	ENSG00000174963	ZIC4
chr3	147111120	147111660	ENSG00000174963	ZIC4
chr3	147125942	147126119	ENSG00000152977	ZIC1
chr4	7939940	7940579	ENSG00000196526	AFAP1
chr4	8651068	8651855	ENSG00000109625	CPZ
chr4	9782931	9783196	ENSG00000109667	SLC2A9
chr4	13539513	13540850	ENSG00000109705	NKX3-2
chr4	18320820	18321009	ENSG00000178177	LCORL
chr4	21305490	21306051	ENSG00000185774	KCNIP4
chr4	25657921	25658035	ENSG00000157765	SLC34A2
chr4	113970739	113971324	ENSG00000145362	ANK2
chr4	174436918	174437915	ENSG00000164107	HAND2
chr4	174439616	174440471	ENSG00000164107	HAND2
chr4	174445082	174446201	ENSG00000164107	HAND2
chr5	1227579	1228443	ENSG00000164363	SLC6A18
chr5	2008270	2008364	ENSG00000113430	IRX4
chr5	3592435	3592718	ENSG00000170549	IRX1
chr5	19988592	19988678	ENSG00000145526	CDH18
chr5	72740460	72740748	ENSG00000251493	FOXD1
chr5	92913741	92914319	ENSG00000175745	NR2F1
chr5	134363877	134364968	ENSG00000069011	PITX1
chr5	134526173	134526269	ENSG00000113648	H2AFY
chr5	134872252	134872639	ENSG00000181965	NEUROG1
chr5	140480218	140480507	ENSG00000113205	PCDHB3
chr5	140514711	140515207	ENSG00000113209	PCDHB5
chr5	140535215	140535759	ENSG00000113211	PCDHB6
chr5	140561961	140562562	ENSG00000120322	PCDHB8
chr5	140619446	140619586	ENSG00000113248	PCDHB15
chr5	140749745	140750160	ENSG00000262209	PCDHGB3
chr5	140793470	140794962	ENSG00000253846	PCDHGA10
chr5	140864474	140864834	ENSG00000242419	PCDHGC4
chr5	175223425	175223646	ENSG00000145920	CPLX2
chr6	29404667	29404728	ENSG00000204694	OR11A1
chr6	33422900	33422995	ENSG00000213588	ZBTB9
chr6	46703504	46703670	ENSG00000146070	PLA2G7
chr6	88757302	88757703	ENSG00000118434	SPACA1
chr6	117802401	117802725	ENSG00000164465	DCBLD1
chr6	156718177	156718546	ENSG00000049618	ARID1B
chr6	166232637	166233141	ENSG00000112541	PDE10A
chr7	1250756	1251125	ENSG00000164853	UNCX
chr7	1336246	1337353	ENSG00000164853	UNCX
chr7	1406289	1407363	ENSG00000164877	MICALL2
chr7	24797835	24797884	ENSG00000105928	DFNA5
chr7	27286684	27287288	ENSG00000106038	EVX1
chr7	43151168	43151986	ENSG00000002746	HECW1
chr7	56160717	56160770	ENSG00000164776	PHKG1
chr7	63498133	63498367	ENSG00000214652	ZNF727
chr7	93205237	93205295	ENSG00000004948	CALCR
chr7	99775508	99775558	ENSG00000066923	STAG3
chr7	127255591	127255970	ENSG00000106331	PAX4
chr7	136553088	136553243	ENSG00000181072	CHRM2
chr8	11567721	11568257	ENSG00000136574	GATA4
chr8	23584746	23585186	ENSG00000180053	NKX2-6
chr10	557562	557886	ENSG00000151240	DIP2C
chr10	22634142	22634226	ENSG00000077327	SPAG6
chr10	77871618	77872170	ENSG00000148655	C10orf11
chr10	120355260	120355427	ENSG00000119973	PRLHR
chr11	2162930	2163808	ENSG00000129965	INS-IGF2
chr11	2465028	2465279	ENSG00000053918	KCNQ1
chr11	14994198	14994561	ENSG00000175868	CALCB
chr11	20621109	20622198	ENSG00000165970	SLC6A5
chr11	27742435	27742832	ENSG00000176697	BDNF
chr11	31822243	31823191	ENSG00000007372	PAX6
chr11	44324759	44324976	ENSG00000052850	ALX4
chr11	44642868	44642932	ENSG00000085117	CD82
chr11	57508416	57508451	ENSG00000213593	TMX2
chr11	61334385	61335600	ENSG00000011347	SYT7
chr11	70672388	70672841	ENSG00000162105	SHANK2
chr11	70976678	70977715	ENSG00000162105	SHANK2
chr11	133402500	133403211	ENSG00000183715	OPCML
chr12	54365966	54366434	ENSG00000123388	HOXC11
chr12	54398518	54399190	ENSG00000197757	HOXC6
chr12	54409525	54409770	ENSG00000197757	HOXC6
chr12	110149962	110151071	ENSG00000139438	FAM222A
chr12	115112189	115112626	ENSG00000135111	TBX3
chr12	118313657	118313817	ENSG00000171435	KSR2
chr12	131488390	131488726	ENSG00000111452	ADGRD1
chr12	132976722	132977028	ENSG00000182870	GALNT9
chr13	25746297	25746644	ENSG00000165566	AMER2
chr13	31480304	31480663	ENSG00000102802	MEDAG
chr13	78493920	78494171	ENSG00000136160	EDNRB
chr13	109248047	109248503	ENSG00000041515	MYO16
chr13	112626953	112628448	ENSG00000182968	SOX1
chr14	36992233	36993517	ENSG00000136352	NKX2-1
chr14	38071285	38071968	ENSG00000139865	TTC6
chr14	74705733	74706031	ENSG00000119614	VSX2
chr14	88621424	88621579	ENSG00000100433	KCNK10
chr14	99707721	99708736	ENSG00000127152	BCL11B
chr14	105619511	105619701	ENSG00000184916	JAG2
chr15	78110106	78110903	ENSG00000169783	LINGO1
chr16	302852	303192	ENSG00000269881	AC004754.3
chr16	1128014	1128740	ENSG00000162009	SSTR5
chr16	1131266	1131907	ENSG00000162009	SSTR5
chr16	3017902	3018470	ENSG00000127564	PKMYT1
chr16	51188129	51188697	ENSG00000103449	SALL1
chr16	52582072	52582262	ENSG00000103460	TOX3
chr16	68481049	68481813	ENSG00000103056	SMPD3
chr16	85519176	85519243	ENSG00000131149	GSE1
chr16	85845811	85846184	ENSG00000131143	COX4I1
chr16	86537316	86538424	ENSG00000103241	FOXF1
chr16	86794539	86795398	ENSG00000176678	FOXL1
chr17	9729253	9729424	ENSG00000065325	GLP2R
chr17	19883326	19883602	ENSG00000108599	AKAP10
chr17	46797568	46798298	ENSG00000159182	PRAC1
chr17	59530436	59532306	ENSG00000121075	TBX4
chr18	24765485	24765781	ENSG00000154080	CHST9
chr19	4769001	4769214	ENSG00000141965	FEM1A
chr19	5568163	5568218	ENSG00000130254	SAFB2
chr19	10124152	10125043	ENSG00000080511	RDH8
chr19	12941257	12941371	ENSG00000132026	RTBDN
chr19	16830739	16830749	ENSG00000188039	NWD1
chr19	18902107	18902527	ENSG00000105664	COMP
chr19	39694993	39695065	ENSG00000179751	SYCN
chr19	40421453	40421743	ENSG00000013275	PSMC4
chr19	45905621	45906156	ENSG00000104881	PPP1R13L
chr19	47951302	47951619	ENSG00000118160	SLC8A2
chr19	48325089	48325360	ENSG00000105392	CRX
chr19	49016564	49016629	ENSG00000142235	LMTK3
chr19	51537828	51538653	ENSG00000186474	KLK12
chr19	54415925	54416017	ENSG00000105605	CACNG7
chr19	57702380	57702500	ENSG00000083844	ZNF264
chr19	58220295	58220662	ENSG00000179909	ZNF154
chr19	58220773	58220837	ENSG00000269026	AC003006.7
chr20	3653877	3654906	ENSG00000149451	ADAM33
chr20	20350481	20351833	ENSG00000173404	INSM1
chr20	45279830	45280359	ENSG00000158296	SLC13A3
chr20	55837619	55839008	ENSG00000101144	BMP7
chr21	42218964	42219211	ENSG00000171587	DSCAM
chr22	22020012	22020076	ENSG00000100023	PPIL2
chr22	31318147	31318349	ENSG00000133422	MORC2
chr22	31536431	31536585	ENSG00000100078	PLA2G3
