# Supplementary material for: Age-related accrual of methylomic variability is linked to fundamental ageing mechanisms
Source: Genome Biol. 2016 Sep 22;17:191. doi: 10.1186/s13059-016-1053-6 (PMC5032245; doi:10.1186/s13059-016-1053-6)
Supplement: Additional file 8: — Relationship between DNA methylation and gene expression in trans. (XLSX 41 kb) [file 13059_2016_1053_MOESM8_ESM.xlsx]

## Sheet: Sheet1
Ensembl	#CpGs	Cluster	GeneSymbol
ENSG00000188001	1296	2	TPRG1
ENSG00000229474	1281	2	PATL2
ENSG00000149328	1242	2	GLB1L2
ENSG00000153898	1241	2	MCOLN2
ENSG00000116824	1232	2	CD2
ENSG00000162676	1226	2	GFI1
ENSG00000156475	1211	2	PPP2R2B
ENSG00000162739	1202	2	SLAMF6
ENSG00000152969	1183	2	JAKMIP1
ENSG00000196586	1182	2	MYO6
ENSG00000143842	1177	2	SOX13
ENSG00000087258	1167	2	GNAO1
ENSG00000184545	1165	2	DUSP8
ENSG00000175505	1161	2	CLCF1
ENSG00000139187	1157	2	KLRG1
ENSG00000181036	1152	2	FCRL6
ENSG00000163508	1151	2	EOMES
ENSG00000132718	1148	2	SYT11
ENSG00000100450	1146	2	GZMH
ENSG00000089692	1140	2	LAG3
ENSG00000189233	1138	2	NUGGC
ENSG00000060140	1135	2	STYK1
ENSG00000119714	1128	2	GPR68
ENSG00000153563	1124	2	CD8A
ENSG00000108370	1120	2	RGS9
ENSG00000007402	1106	2	CACNA2D2
ENSG00000164483	1106	2	SAMD3
ENSG00000100298	1095	2	APOBEC3H
ENSG00000197077	1087	2	KIAA1671
ENSG00000142686	1080	2	C1orf216
ENSG00000198885	1070	2	ITPRIPL1
ENSG00000163564	1069	2	PYHIN1
ENSG00000235162	1056	2	C12orf75
ENSG00000160271	1054	2	RALGDS
ENSG00000167094	1050	2	TTC16
ENSG00000134308	1040	2	YWHAQ
ENSG00000178860	1038	2	MSC
ENSG00000164402	1034	2	SEPT08
ENSG00000106351	1030	2	AGFG2
ENSG00000159733	1022	2	ZFYVE28
ENSG00000135362	1021	2	PRR5L
ENSG00000169252	1019	2	ADRB2
ENSG00000069702	1017	2	TGFBR3
ENSG00000160791	1016	2	CCR5
ENSG00000162545	1011	2	CAMK2N1
ENSG00000239713	1008	2	APOBEC3G
ENSG00000116667	1003	2	C1orf21
ENSG00000188011	1001	2	CXXC11
ENSG00000105409	998	2	ATP1A3
ENSG00000006555	991	2	TTC22
ENSG00000073350	991	2	LLGL2
ENSG00000073861	977	2	TBX21
ENSG00000090006	963	2	LTBP4
ENSG00000196814	963	2	MVB12B
ENSG00000026751	962	2	SLAMF7
ENSG00000145220	962	2	LYAR
ENSG00000176083	962	2	ZNF683
ENSG00000090097	960	2	PCBP4
ENSG00000181847	955	2	TIGIT
ENSG00000125864	942	2	BFSP1
ENSG00000068028	938	2	RASSF1
ENSG00000196169	938	2	KIF19
ENSG00000120910	934	2	PPP3CC
ENSG00000181035	929	2	SLC25A42
ENSG00000205336	919	2	GPR56
ENSG00000138378	911	2	STAT4
ENSG00000109956	910	2	B3GAT1
ENSG00000114473	906	2	IQCG
ENSG00000139116	903	2	KIF21A
ENSG00000110324	902	2	IL10RA
ENSG00000146674	898	2	IGFBP3
ENSG00000048028	895	2	USP28
ENSG00000243811	894	2	APOBEC3D
ENSG00000198915	891	2	RASGEF1A
ENSG00000117280	889	2	RAB7L1
ENSG00000010810	888	2	FYN
ENSG00000126226	888	2	PCID2
ENSG00000171476	888	2	HOPX
ENSG00000138311	884	2	ZNF365
ENSG00000134539	883	2	KLRD1
ENSG00000112378	882	2	PERP
ENSG00000188042	881	2	ARL4C
ENSG00000198353	878	2	HOXC4
ENSG00000180739	876	2	S1PR5
ENSG00000197142	876	2	ACSL5
ENSG00000136950	874	2	ARPC5L
ENSG00000143851	874	2	PTPN7
ENSG00000151065	874	2	DCP1B
ENSG00000137501	873	2	SYTL2
ENSG00000181104	872	2	F2R
ENSG00000176049	870	2	JAKMIP2
ENSG00000188322	870	2	SBK1
ENSG00000105374	865	2	NKG7
ENSG00000000971	860	2	CFH
ENSG00000159784	859	2	FAM131B
ENSG00000189350	859	2	FAM179A
ENSG00000150687	857	2	PRSS23
ENSG00000125868	856	2	DSTN
ENSG00000145649	856	2	GZMA
ENSG00000110651	853	2	CD81
ENSG00000092820	851	2	EZR
ENSG00000101224	846	2	CDC25B
ENSG00000020633	843	2	RUNX3
ENSG00000052126	841	2	PLEKHA5
ENSG00000147889	840	2	CDKN2A
ENSG00000167775	839	2	CD320
ENSG00000135622	838	2	SEMA4F
ENSG00000162909	832	2	CAPN2
ENSG00000134014	825	2	ELP3
ENSG00000114268	823	1	PFKFB4
ENSG00000170962	823	2	PDGFD
ENSG00000104814	822	2	MAP4K1
ENSG00000127561	822	2	SYNGR3
ENSG00000151729	820	2	SLC25A4
ENSG00000139626	817	2	ITGB7
ENSG00000166979	817	2	EVA1C
ENSG00000026652	813	2	AGPAT4
ENSG00000078304	813	2	PPP2R5C
ENSG00000198846	812	2	TOX
ENSG00000158555	811	2	GDPD5
ENSG00000182173	808	2	TSEN54
ENSG00000109680	805	2	TBC1D19
ENSG00000125726	805	2	CD70
ENSG00000100311	803	2	PDGFB
ENSG00000187688	802	2	TRPV2
ENSG00000070882	800	2	OSBPL3
ENSG00000101665	796	2	SMAD7
ENSG00000142173	794	2	COL6A2
ENSG00000167535	792	2	CACNB3
ENSG00000169884	792	2	WNT10B
ENSG00000101445	790	2	PPP1R16B
ENSG00000185697	788	2	MYBL1
ENSG00000167972	786	2	ABCA3
ENSG00000159433	784	2	STARD9
ENSG00000056558	783	2	TRAF1
ENSG00000089006	783	2	SNX5
ENSG00000125384	781	2	PTGER2
ENSG00000182534	780	2	MXRA7
ENSG00000188389	778	2	PDCD1
ENSG00000005844	777	2	ITGAL
ENSG00000166483	777	2	WEE1
ENSG00000080493	775	2	SLC4A4
ENSG00000148019	775	2	CEP78
ENSG00000076248	772	2	UNG
ENSG00000157985	771	2	AGAP1
ENSG00000133067	768	2	LGR6
ENSG00000124767	764	2	GLO1
ENSG00000188636	762	2	LDOC1L
ENSG00000198270	762	2	TMEM116
ENSG00000135631	761	2	RAB11FIP5
ENSG00000156502	759	2	SUPV3L1
ENSG00000198648	759	2	STK39
ENSG00000104936	757	2	DMPK
ENSG00000145107	756	2	TM4SF19
ENSG00000176371	756	2	ZSCAN2
ENSG00000116701	754	1	NCF2
ENSG00000164574	754	2	GALNT10
ENSG00000133935	753	2	C14orf1
ENSG00000136213	752	2	CHST12
ENSG00000110583	749	2	NAA40
ENSG00000113088	749	2	GZMK
ENSG00000170522	749	2	ELOVL6
ENSG00000172348	749	2	RCAN2
ENSG00000177380	748	2	PPFIA3
ENSG00000144136	747	2	SLC20A1
ENSG00000117560	745	2	FASLG
ENSG00000117461	744	2	PIK3R3
ENSG00000137441	744	2	FGFBP2
ENSG00000086730	743	1	LAT2
ENSG00000139289	739	2	PHLDA1
ENSG00000182985	738	2	CADM1
ENSG00000162398	737	2	C1orf177
ENSG00000162542	735	2	TMCO4
ENSG00000110108	734	2	TMEM109
ENSG00000185920	733	2	PTCH1
ENSG00000135414	732	2	GDF11
ENSG00000135736	732	2	CCDC102A
ENSG00000141293	732	2	SKAP1
ENSG00000112796	731	2	ENPP5
ENSG00000160318	729	2	CLDND2
ENSG00000160803	729	2	UBQLN4
ENSG00000101442	728	2	ACTR5
ENSG00000141569	728	2	TRIM65
ENSG00000140451	727	2	PIF1
ENSG00000126838	725	2	PZP
ENSG00000162543	724	2	UBXN10
ENSG00000138614	722	2	VWA9
ENSG00000160285	721	2	LSS
ENSG00000148248	720	2	SURF4
ENSG00000244509	720	2	APOBEC3C
ENSG00000119535	719	1	CSF3R
ENSG00000185436	719	2	IFNLR1
ENSG00000058668	718	2	ATP2B4
ENSG00000138172	718	2	CALHM2
ENSG00000100027	717	2	YPEL1
ENSG00000048140	716	2	TSPAN17
ENSG00000065675	716	2	PRKCQ
ENSG00000166289	716	2	PLEKHF1
ENSG00000008517	715	2	IL32
ENSG00000186564	715	2	FOXD2
ENSG00000119943	712	2	PYROXD2
ENSG00000158292	711	2	GPR153
ENSG00000123240	707	2	OPTN
ENSG00000159267	707	2	HLCS
ENSG00000163517	707	2	HDAC11
ENSG00000162104	705	2	ADCY9
ENSG00000128596	704	2	CCDC136
ENSG00000163069	704	2	SGCB
ENSG00000173482	702	2	PTPRM
ENSG00000177426	702	2	TGIF1
ENSG00000085377	699	2	PREP
ENSG00000129187	699	2	DCTD
ENSG00000124942	697	2	AHNAK
ENSG00000136379	697	2	ABHD17C
ENSG00000165527	697	2	ARF6
ENSG00000112130	696	2	RNF8
ENSG00000235568	696	1	NFAM1
ENSG00000090565	694	2	RAB11FIP3
ENSG00000176919	693	2	C8G
ENSG00000012779	691	1	ALOX5
ENSG00000015133	691	2	CCDC88C
ENSG00000088179	691	2	PTPN4
ENSG00000047849	690	2	MAP4
ENSG00000083544	690	2	TDRD3
ENSG00000154930	689	2	ACSS1
ENSG00000126243	685	2	LRFN3
ENSG00000154640	685	2	BTG3
ENSG00000160007	685	2	ARHGAP35
ENSG00000119242	681	2	CCDC92
ENSG00000115085	679	2	ZAP70
ENSG00000189190	678	2	ZNF600
ENSG00000133818	677	2	RRAS2
ENSG00000069667	675	2	RORA
ENSG00000167315	675	2	ACAA2
ENSG00000117394	674	2	SLC2A1
ENSG00000115525	673	2	ST3GAL5
ENSG00000169180	668	1	XPO6
ENSG00000205045	668	2	SLFN12L
ENSG00000096996	666	2	IL12RB1
ENSG00000150093	665	2	ITGB1
ENSG00000196968	664	2	FUT11
ENSG00000004866	663	2	ST7
ENSG00000101336	663	1	HCK
ENSG00000117143	663	2	UAP1
ENSG00000117899	663	2	MESDC2
ENSG00000126001	663	2	CEP250
ENSG00000160593	663	1	AMICA1
ENSG00000134574	662	2	DDB2
ENSG00000125746	661	2	EML2
ENSG00000157216	661	2	SSBP3
ENSG00000167037	661	2	SGSM1
ENSG00000171051	660	1	FPR1
ENSG00000008283	658	2	CYB561
ENSG00000071205	657	2	ARHGAP10
ENSG00000114423	657	2	CBLB
ENSG00000162383	655	2	SLC1A7
ENSG00000172116	654	2	CD8B
ENSG00000092470	653	2	WDR76
ENSG00000151948	653	1	GLT1D1
ENSG00000172508	653	2	CARNS1
ENSG00000109943	652	2	CRTAM
ENSG00000162639	652	2	HENMT1
ENSG00000079616	649	2	KIF22
ENSG00000132670	648	2	PTPRA
ENSG00000159111	647	2	MRPL10
ENSG00000172789	647	2	HOXC5
ENSG00000132361	644	2	CLUH
ENSG00000186625	644	2	KATNA1
ENSG00000141699	643	2	FAM134C
ENSG00000204160	643	1	ZDHHC18
ENSG00000035862	640	1	TIMP2
ENSG00000163464	638	1	CXCR1
ENSG00000164038	638	2	SLC9B2
ENSG00000147576	637	2	ADHFE1
ENSG00000136770	636	2	DNAJC1
ENSG00000125657	635	2	TNFSF9
ENSG00000168329	635	2	CX3CR1
ENSG00000074266	634	2	EED
ENSG00000162746	631	2	FCRLB
ENSG00000160654	630	2	CD3G
ENSG00000168917	630	2	SLC35G2
ENSG00000181467	629	2	RAP2B
ENSG00000198668	629	2	CALM1
ENSG00000188092	628	2	GPR89B
ENSG00000127124	627	2	HIVEP3
ENSG00000130511	627	2	SSBP4
ENSG00000170190	627	1	SLC16A5
ENSG00000161542	625	2	PRPSAP1
ENSG00000006125	623	2	AP2B1
ENSG00000071626	622	2	DAZAP1
ENSG00000135083	622	1	CCNJL
ENSG00000067057	621	2	PFKP
ENSG00000087995	621	2	METTL2A
ENSG00000117411	621	2	B4GALT2
ENSG00000123472	621	2	ATPAF1
ENSG00000160299	621	2	PCNT
ENSG00000117262	620	2	GPR89A
ENSG00000185800	619	2	DMWD
ENSG00000153395	618	2	LPCAT1
ENSG00000135253	617	2	KCP
ENSG00000197043	617	2	ANXA6
ENSG00000145284	615	2	SCD5
ENSG00000168229	615	2	PTGDR
ENSG00000062282	612	1	DGAT2
ENSG00000136286	612	2	MYO1G
ENSG00000164611	612	2	PTTG1
ENSG00000013810	610	1	TACC3
ENSG00000089060	610	2	SLC8B1
ENSG00000114626	610	1	ABTB1
ENSG00000115526	610	2	CHST10
ENSG00000131069	610	1	ACSS2
ENSG00000163820	610	2	FYCO1
ENSG00000007264	609	2	MATK
ENSG00000131943	609	2	C19orf12
ENSG00000125505	607	1	MBOAT7
ENSG00000079999	605	2	KEAP1
ENSG00000172673	605	2	THEMIS
ENSG00000158850	604	2	B4GALT3
ENSG00000115738	603	2	ID2
ENSG00000163026	602	2	C2orf44
ENSG00000139579	601	2	NABP2
ENSG00000105339	600	1	DENND3
ENSG00000108039	600	2	XPNPEP1
ENSG00000170689	600	2	HOXB9
ENSG00000158122	599	2	AAED1
ENSG00000196407	599	2	THEM5
ENSG00000188404	598	1	SELL
ENSG00000197324	596	1	LRP10
ENSG00000134242	595	2	PTPN22
ENSG00000105171	594	2	POP4
ENSG00000156463	592	2	SH3RF2
ENSG00000109917	591	2	ZNF259
ENSG00000184349	591	2	EFNA5
ENSG00000069849	590	2	ATP1B3
ENSG00000134830	590	1	C5AR2
ENSG00000182866	590	2	LCK
ENSG00000134291	589	2	TMEM106C
ENSG00000167699	589	2	GLOD4
ENSG00000213923	588	2	CSNK1E
ENSG00000255819	588	2	KLRC4-KLRK1
ENSG00000154473	586	2	BUB3
ENSG00000173535	586	1	TNFRSF10C
ENSG00000167664	585	2	TMIGD2
ENSG00000013725	584	2	CD6
ENSG00000125249	584	2	RAP2A
ENSG00000102781	583	2	KATNAL1
ENSG00000106635	582	2	BCL7B
ENSG00000144659	581	2	SLC25A38
ENSG00000174807	581	2	CD248
ENSG00000144504	579	2	ANKMY1
ENSG00000076242	578	2	MLH1
ENSG00000141458	578	2	NPC1
ENSG00000174600	578	2	CMKLR1
ENSG00000096092	577	2	TMEM14A
ENSG00000159202	574	2	UBE2Z
ENSG00000167703	574	1	SLC43A2
ENSG00000122223	573	2	CD244
ENSG00000140474	573	2	ULK3
ENSG00000119401	572	2	TRIM32
ENSG00000160408	571	2	ST6GALNAC6
ENSG00000164342	571	2	TLR3
ENSG00000101096	570	2	NFATC2
ENSG00000101158	570	2	NELFCD
ENSG00000116171	570	2	SCP2
ENSG00000244482	569	1	LILRA6
ENSG00000074590	568	2	NUAK1
ENSG00000180304	568	1	OAZ2
ENSG00000096433	566	2	ITPR3
ENSG00000121289	566	2	CEP89
ENSG00000196182	566	1	STK40
ENSG00000116574	565	2	RHOU
ENSG00000117682	565	2	DHDDS
ENSG00000182628	565	2	SKA2
ENSG00000008130	564	1	NADK
ENSG00000106524	561	2	ANKMY2
ENSG00000107331	560	2	ABCA2
ENSG00000077235	559	2	GTF3C1
ENSG00000075790	558	2	BCAP29
ENSG00000102984	558	2	ZNF821
ENSG00000168005	557	2	C11orf84
ENSG00000173638	557	1	SLC19A1
ENSG00000067182	556	1	TNFRSF1A
ENSG00000070770	556	2	CSNK2A2
ENSG00000128928	556	2	IVD
ENSG00000149480	556	2	MTA2
ENSG00000157036	556	2	EXOG
ENSG00000196704	556	2	AMZ2
ENSG00000205809	556	2	KLRC2
ENSG00000221829	556	2	FANCG
ENSG00000175564	553	2	UCP3
ENSG00000084090	552	2	STARD7
ENSG00000159692	552	2	CTBP1
ENSG00000105185	550	2	PDCD5
ENSG00000143493	550	2	INTS7
ENSG00000205810	550	2	KLRC3
ENSG00000028310	549	2	BRD9
ENSG00000077585	549	2	GPR137B
ENSG00000113407	547	2	TARS
ENSG00000138698	547	2	RAP1GDS1
ENSG00000059573	546	2	ALDH18A1
ENSG00000006025	545	2	OSBPL7
ENSG00000143409	545	1	FAM63A
ENSG00000158006	544	2	PAFAH2
ENSG00000169490	544	2	TM2D2
ENSG00000050730	543	2	TNIP3
ENSG00000113621	543	2	TXNDC15
ENSG00000152582	543	2	SPEF2
ENSG00000182134	543	2	TDRKH
ENSG00000171302	542	1	CANT1
ENSG00000100221	541	2	JOSD1
ENSG00000054392	540	2	HHAT
ENSG00000130023	540	2	ERMARD
ENSG00000165879	540	1	FRAT1
ENSG00000107819	538	2	SFXN3
ENSG00000143226	538	1	FCGR2A
ENSG00000132646	537	2	PCNA
ENSG00000089351	536	1	GRAMD1A
ENSG00000134686	536	1	PHC2
ENSG00000151502	536	2	VPS26B
ENSG00000165055	536	2	METTL2B
ENSG00000148384	535	2	INPP5E
ENSG00000106327	534	2	TFR2
ENSG00000136710	534	2	CCDC115
ENSG00000196975	534	2	ANXA4
ENSG00000236609	534	2	ZNF853
ENSG00000005469	533	2	CROT
ENSG00000144354	533	2	CDCA7
ENSG00000151611	533	2	MMAA
ENSG00000167550	533	2	RHEBL1
ENSG00000184007	533	2	PTP4A2
ENSG00000125462	532	2	C1orf61
ENSG00000145014	531	2	TMEM44
ENSG00000125814	530	2	NAPB
ENSG00000197386	530	2	HTT
ENSG00000185262	529	1	UBALD2
ENSG00000176986	526	2	SEC24C
ENSG00000124203	524	2	ZNF831
ENSG00000156804	524	2	FBXO32
ENSG00000162976	524	2	PQLC3
ENSG00000108578	523	2	BLMH
ENSG00000111801	523	2	BTN3A3
ENSG00000138758	523	2	SEPT11
ENSG00000161800	523	2	RACGAP1
ENSG00000049656	522	2	CLPTM1L
ENSG00000069275	522	2	NUCKS1
ENSG00000103591	522	2	AAGAB
ENSG00000137824	522	2	RMDN3
ENSG00000115523	521	2	GNLY
ENSG00000018280	520	1	SLC11A1
ENSG00000117090	520	2	SLAMF1
ENSG00000085978	518	2	ATG16L1
ENSG00000146828	518	1	SLC12A9
ENSG00000187091	518	2	PLCD1
ENSG00000142405	517	1	NLRP12
ENSG00000173218	517	2	VANGL1
ENSG00000180644	517	2	PRF1
ENSG00000196821	517	2	C6orf106
ENSG00000106089	516	2	STX1A
ENSG00000148229	515	2	POLE3
ENSG00000163875	514	2	MEAF6
ENSG00000174885	514	1	NLRP6
ENSG00000085563	513	2	ABCB1
ENSG00000087053	513	2	MTMR2
ENSG00000144535	513	2	DIS3L2
ENSG00000170540	513	2	ARL6IP1
ENSG00000059377	512	1	TBXAS1
ENSG00000114544	511	2	SLC41A3
ENSG00000115840	511	2	SLC25A12
ENSG00000128394	511	2	APOBEC3F
ENSG00000111537	510	2	IFNG
ENSG00000198276	510	2	UCKL1
ENSG00000159618	509	2	GPR114
ENSG00000165806	509	2	CASP7
ENSG00000187135	509	2	VSTM2B
ENSG00000122203	508	2	KIAA1191
ENSG00000139537	508	2	CCDC65
ENSG00000130038	507	2	EFCAB4B
ENSG00000176092	507	2	AIM1L
ENSG00000181804	506	2	SLC9A9
ENSG00000120053	504	2	GOT1
ENSG00000169403	504	1	PTAFR
ENSG00000064652	503	2	SNX24
ENSG00000088808	503	2	PPP1R13B
ENSG00000171236	502	1	LRG1
ENSG00000182318	502	2	ZSCAN22
ENSG00000110665	501	2	C11orf21
ENSG00000126262	497	1	FFAR2
ENSG00000166503	497	2	HDGFRP3
ENSG00000166526	497	2	ZNF3
ENSG00000184887	497	2	BTBD6
ENSG00000131876	496	2	SNRPA1
ENSG00000137124	496	2	ALDH1B1
ENSG00000198924	496	2	DCLRE1A
ENSG00000131871	494	2	VIMP
ENSG00000122224	493	2	LY9
ENSG00000110921	492	2	MVK
ENSG00000115761	492	2	NOL10
ENSG00000111785	491	2	RIC8B
ENSG00000112195	490	1	TREML2
ENSG00000131759	490	1	RARA
ENSG00000140749	489	1	IGSF6
ENSG00000149269	489	1	PAK1
ENSG00000112996	488	2	MRPS30
ENSG00000129353	488	1	SLC44A2
ENSG00000113269	487	1	RNF130
ENSG00000099949	486	2	LZTR1
ENSG00000153283	486	2	CD96
ENSG00000158435	486	2	CNOT11
ENSG00000167261	486	1	DPEP2
ENSG00000187961	486	2	KLHL17
ENSG00000134899	485	2	ERCC5
ENSG00000175048	485	2	ZDHHC14
ENSG00000109944	484	2	C11orf63
ENSG00000135838	484	1	NPL
ENSG00000168781	484	2	PPIP5K1
ENSG00000104490	483	2	NCALD
ENSG00000187118	483	2	CMC1
ENSG00000180098	482	2	TRNAU1AP
ENSG00000197951	482	2	ZNF71
ENSG00000084652	481	2	TXLNA
ENSG00000105122	481	2	RASAL3
ENSG00000132471	481	1	WBP2
ENSG00000176788	481	1	BASP1
ENSG00000136444	480	2	RSAD1
ENSG00000156127	480	2	BATF
ENSG00000160753	480	2	RUSC1
ENSG00000168924	479	2	LETM1
ENSG00000154222	475	2	CC2D1B
ENSG00000154978	474	2	VOPP1
ENSG00000198851	474	2	CD3E
ENSG00000107829	473	2	FBXW4
ENSG00000169242	473	2	EFNA1
ENSG00000112118	472	2	MCM3
ENSG00000163655	472	2	GMPS
ENSG00000171777	472	1	RASGRP4
ENSG00000109775	471	2	UFSP2
ENSG00000022567	470	1	SLC45A4
ENSG00000072110	470	1	ACTN1
ENSG00000123159	470	2	GIPC1
ENSG00000111786	469	2	SRSF9
ENSG00000129116	469	2	PALLD
ENSG00000175899	469	2	A2M
ENSG00000132603	468	2	NIP7
ENSG00000081377	467	2	CDC14B
ENSG00000214944	467	2	ARHGEF28
ENSG00000100372	465	2	SLC25A17
ENSG00000139433	465	2	GLTP
ENSG00000198721	465	2	ECI2
ENSG00000239998	465	1	LILRA2
ENSG00000088543	464	2	C3orf18
ENSG00000119487	464	2	MAPKAP1
ENSG00000100351	463	2	GRAP2
ENSG00000129968	463	2	ABHD17A
ENSG00000131378	463	2	RFTN1
ENSG00000158417	463	2	EIF5B
ENSG00000177156	463	1	TALDO1
ENSG00000197540	463	2	GZMM
ENSG00000042445	462	2	RETSAT
ENSG00000005448	461	2	WDR54
ENSG00000107738	461	1	C10orf54
ENSG00000172315	461	2	TP53RK
ENSG00000185090	461	2	MANEAL
ENSG00000140995	460	1	DEF8
ENSG00000172543	460	2	CTSW
ENSG00000027869	459	2	SH2D2A
ENSG00000119042	459	2	SATB2
ENSG00000137877	459	2	SPTBN5
ENSG00000181045	458	2	SLC26A11
ENSG00000171596	457	2	NMUR1
ENSG00000183734	457	2	ASCL2
ENSG00000138002	455	2	IFT172
ENSG00000189319	455	2	FAM53B
ENSG00000085514	454	1	PILRA
ENSG00000123352	454	2	SPATS2
ENSG00000161509	452	2	GRIN2C
ENSG00000125459	450	2	MSTO1
ENSG00000129595	450	2	EPB41L4A
ENSG00000181830	449	2	SLC35C1
ENSG00000146143	448	2	PRIM2
ENSG00000197852	448	1	FAM212B
ENSG00000198826	448	2	ARHGAP11A
ENSG00000158050	447	2	DUSP2
ENSG00000232810	447	2	TNF
ENSG00000010310	446	2	GIPR
ENSG00000122507	446	2	BBS9
ENSG00000134684	444	2	YARS
ENSG00000160401	444	2	C9orf117
ENSG00000141556	443	2	TBCD
ENSG00000143889	443	2	HNRNPLL
ENSG00000148688	443	2	RPP30
ENSG00000136631	442	2	VPS45
ENSG00000079785	441	2	DDX1
ENSG00000177943	440	2	MAMDC4
ENSG00000101391	439	2	CDK5RAP1
ENSG00000143748	439	2	NVL
ENSG00000131018	438	2	SYNE1
ENSG00000008277	437	2	ADAM22
ENSG00000115875	437	2	SRSF7
ENSG00000115233	436	2	PSMD14
ENSG00000120029	436	2	C10orf76
ENSG00000139890	436	1	REM2
ENSG00000119760	433	2	SUPT7L
ENSG00000130638	433	2	ATXN10
ENSG00000168487	433	2	BMP1
ENSG00000175348	433	2	TMEM9B
ENSG00000158321	432	2	AUTS2
ENSG00000163545	432	1	NUAK2
ENSG00000185803	432	2	SLC52A2
ENSG00000114982	431	2	KANSL3
ENSG00000162599	431	2	NFIA
ENSG00000163161	431	2	ERCC3
ENSG00000177542	431	2	SLC25A22
ENSG00000130958	430	2	SLC35D2
ENSG00000144867	430	2	SRPRB
ENSG00000175489	430	1	LRRC25
ENSG00000186575	430	2	NF2
ENSG00000198513	430	2	ATL1
ENSG00000152217	429	2	SETBP1
ENSG00000168995	429	1	SIGLEC7
ENSG00000131899	428	2	LLGL1
ENSG00000162694	428	2	EXTL2
ENSG00000145358	427	2	DDIT4L
ENSG00000135469	426	2	COQ10A
ENSG00000160183	426	2	TMPRSS3
ENSG00000100504	425	1	PYGL
ENSG00000136811	425	2	ODF2
ENSG00000143740	425	2	SNAP47
ENSG00000158156	425	1	XKR8
ENSG00000159314	425	1	ARHGAP27
ENSG00000021762	424	2	OSBPL5
ENSG00000103356	424	2	EARS2
ENSG00000110171	424	2	TRIM3
ENSG00000144580	424	2	RQCD1
ENSG00000137996	423	2	RTCA
ENSG00000145191	421	2	EIF2B5
ENSG00000170892	421	1	TSEN34
ENSG00000204209	421	2	DAXX
ENSG00000038002	420	2	AGA
ENSG00000085998	420	2	POMGNT1
ENSG00000135636	420	1	DYSF
ENSG00000161395	420	2	PGAP3
ENSG00000167077	420	2	MAY1
ENSG00000167543	420	2	TP53I13
ENSG00000108591	419	2	DRG2
ENSG00000121039	419	2	RDH10
ENSG00000166105	419	2	GLB1L3
ENSG00000213588	419	2	ZBTB9
ENSG00000107341	418	1	UBE2R2
ENSG00000110031	418	2	LPXN
ENSG00000248746	418	2	ACTN3
ENSG00000107672	417	2	NSMCE4A
ENSG00000136045	417	2	PWP1
ENSG00000136717	417	2	BIN1
ENSG00000122188	416	2	LAX1
ENSG00000140598	416	2	EFTUD1
ENSG00000149218	416	2	ENDOD1
ENSG00000196914	415	2	ARHGEF12
ENSG00000054654	414	2	SYNE2
ENSG00000185104	414	2	FAF1
ENSG00000182325	413	2	FBXL6
ENSG00000041880	412	2	PARP3
ENSG00000101400	412	2	SNTA1
ENSG00000170624	412	2	SGCD
ENSG00000171621	411	2	SPSB1
ENSG00000073578	409	2	SDHA
ENSG00000160613	408	2	PCSK7
ENSG00000166788	405	2	SAAL1
ENSG00000173253	405	2	DMRT2
ENSG00000232434	405	2	C9orf172
ENSG00000112685	404	2	EXOC2
ENSG00000113048	404	2	MRPS27
ENSG00000159593	404	2	NAE1
ENSG00000182054	404	2	IDH2
ENSG00000141040	403	2	ZNF287
ENSG00000138375	402	2	SMARCAL1
ENSG00000147416	402	1	ATP6V1B2
ENSG00000137522	401	2	RNF121
ENSG00000166228	401	2	PCBD1
ENSG00000108671	400	2	PSMD11
ENSG00000121152	400	2	NCAPH
ENSG00000127418	400	2	FGFRL1
ENSG00000071909	399	2	MYO3B
ENSG00000152213	399	1	ARL11
ENSG00000126882	398	2	FAM78A
ENSG00000139437	397	2	TCHP
ENSG00000197093	397	2	GAL3ST4
ENSG00000116906	396	2	GNPAT
ENSG00000132196	396	2	HSD17B7
ENSG00000179218	396	2	CALR
ENSG00000007392	395	2	LUC7L
ENSG00000160785	395	1	SLC25A44
ENSG00000100266	394	1	PACSIN2
ENSG00000104324	394	1	CPQ
ENSG00000110931	394	1	CAMKK2
ENSG00000124571	394	2	XPO5
ENSG00000127603	394	2	MACF1
ENSG00000135314	393	2	KHDC1
ENSG00000164815	393	2	ORC5
ENSG00000115750	392	2	TAF1B
ENSG00000126067	392	2	PSMB2
ENSG00000135749	391	2	PCNXL2
ENSG00000139182	391	2	CLSTN3
ENSG00000168301	391	2	KCTD6
ENSG00000106608	390	2	URGCP
ENSG00000122034	390	2	GTF3A
ENSG00000168758	390	2	SEMA4C
ENSG00000111261	389	1	MANSC1
ENSG00000136813	389	2	KIAA0368
ENSG00000110660	388	2	SLC35F2
ENSG00000166579	388	1	NDEL1
ENSG00000197405	387	1	C5AR1
ENSG00000101350	384	2	KIF3B
ENSG00000146433	384	2	TMEM181
ENSG00000165526	384	2	RPUSD4
ENSG00000133398	383	2	MED10
ENSG00000141469	383	2	SLC14A1
ENSG00000185379	383	2	RAD51D
ENSG00000198286	383	2	CARD11
ENSG00000104731	382	2	KLHDC4
ENSG00000105717	381	2	PBX4
ENSG00000139547	380	2	RDH16
ENSG00000197057	380	2	DTHD1
ENSG00000100629	379	2	CEP128
ENSG00000123136	379	2	DDX39A
ENSG00000114126	378	2	TFDP2
ENSG00000119977	378	2	TCTN3
ENSG00000141526	378	1	SLC16A3
ENSG00000142657	378	1	PGD
ENSG00000124731	377	1	TREM1
ENSG00000143179	377	2	UCK2
ENSG00000118363	376	2	SPCS2
ENSG00000140678	376	1	ITGAX
ENSG00000196652	376	2	ZKSCAN5
ENSG00000100219	375	2	XBP1
ENSG00000141401	375	1	IMPA2
ENSG00000147437	375	2	GNRH1
ENSG00000162692	375	2	VCAM1
ENSG00000128191	373	2	DGCR8
ENSG00000005238	372	1	FAM214B
ENSG00000132182	372	2	NUP210
ENSG00000174165	372	2	ZDHHC24
ENSG00000103429	371	2	BFAR
ENSG00000149136	370	2	SSRP1
ENSG00000066697	369	2	MSANTD3
ENSG00000089737	369	2	DDX24
ENSG00000163462	367	2	TRIM46
ENSG00000115902	366	2	SLC1A4
ENSG00000125084	365	2	WNT1
ENSG00000119185	364	2	ITGB1BP1
ENSG00000136630	364	1	HLX
ENSG00000053918	363	1	KCNQ1
ENSG00000115590	363	1	IL1R2
ENSG00000115694	362	2	STK25
ENSG00000118961	362	2	C2orf43
ENSG00000169715	362	2	MT1E
ENSG00000119688	361	2	ABCD4
ENSG00000162813	361	2	BPNT1
ENSG00000172031	361	2	EPHX4
ENSG00000180871	361	1	CXCR2
ENSG00000204946	361	2	ZNF783
ENSG00000137221	360	2	TJAP1
ENSG00000182541	360	1	LIMK2
ENSG00000107147	359	2	KCNT1
ENSG00000170989	359	2	S1PR1
ENSG00000106105	358	2	GARS
ENSG00000100360	357	2	IFT27
ENSG00000115282	357	2	TTC31
ENSG00000162551	357	1	ALPL
ENSG00000129484	356	2	PARP2
ENSG00000105767	355	1	CADM4
ENSG00000154309	355	2	DISP1
ENSG00000110888	354	2	CAPRIN2
ENSG00000176454	354	2	LPCAT4
ENSG00000178467	354	2	P4HTM
ENSG00000187147	353	2	RNF220
ENSG00000106100	352	2	NOD1
ENSG00000197208	352	1	SLC22A4
ENSG00000148057	351	2	IDNK
ENSG00000198858	351	1	R3HDM4
ENSG00000125753	350	1	VASP
ENSG00000137168	350	2	PPIL1
ENSG00000214456	350	1	PLIN5
ENSG00000054148	349	2	PHPT1
ENSG00000104970	349	2	KIR3DX1
ENSG00000184761	349	2	AC013269.5
ENSG00000122484	348	2	RPAP2
ENSG00000033011	347	2	ALG1
ENSG00000064102	347	2	ASUN
ENSG00000150867	347	2	PIP4K2A
ENSG00000148399	346	2	DPH7
ENSG00000173715	346	2	C11orf80
ENSG00000075234	345	2	TTC38
ENSG00000037042	344	2	TUBG2
ENSG00000103569	344	1	AQP9
ENSG00000151612	344	2	ZNF827
ENSG00000160447	343	2	PKN3
ENSG00000178028	343	2	DMAP1
ENSG00000126107	342	2	HECTD3
ENSG00000072952	341	1	MRVI1
ENSG00000163563	341	1	MNDA
ENSG00000100365	340	1	NCF4
ENSG00000108433	340	2	GOSR2
ENSG00000138166	340	2	DUSP5
ENSG00000143870	340	2	PDIA6
ENSG00000120068	339	2	HOXB8
ENSG00000144524	339	2	COPS7B
ENSG00000072195	338	2	SPEG
ENSG00000151376	338	2	ME3
ENSG00000182307	338	2	C8orf33
ENSG00000101052	337	2	IFT52
ENSG00000126353	337	2	CCR7
ENSG00000136986	337	2	DERL1
ENSG00000182481	337	2	KPNA2
ENSG00000128383	336	1	APOBEC3A
ENSG00000109736	335	2	MFSD10
ENSG00000155115	335	2	GTF3C6
ENSG00000164082	335	2	GRM2
ENSG00000167881	335	2	SRP68
ENSG00000050405	334	2	LIMA1
ENSG00000088832	334	1	FKBP1A
ENSG00000102882	334	1	MAPK3
ENSG00000125166	334	2	GOT2
ENSG00000113721	333	2	PDGFRB
ENSG00000042286	332	2	AIFM2
ENSG00000070814	332	2	TCOF1
ENSG00000170144	332	2	HNRNPA3
ENSG00000206053	332	2	HN1L
ENSG00000172985	331	1	SH3RF3
ENSG00000105520	330	1	DKFZP761J1410
ENSG00000066336	329	1	SPI1
ENSG00000073331	329	1	ALPK1
ENSG00000148600	329	2	CDHR1
ENSG00000069399	328	1	BCL3
ENSG00000154928	328	1	EPHB1
ENSG00000101138	327	2	CSTF1
ENSG00000115970	327	2	THADA
ENSG00000141542	327	2	RAB40B
ENSG00000168826	326	2	ZBTB49
ENSG00000177728	326	2	KIAA0195
ENSG00000066136	325	1	NFYC
ENSG00000119403	325	2	PHF19
ENSG00000140525	325	2	FANCI
ENSG00000027001	324	2	MIPEP
ENSG00000027075	324	2	PRKCH
ENSG00000081721	324	2	DUSP12
ENSG00000089053	324	2	ANAPC5
ENSG00000124574	323	2	ABCC10
ENSG00000163686	323	2	ABHD6
ENSG00000175792	323	2	RUVBL1
ENSG00000196411	323	1	EPHB4
ENSG00000196923	321	1	PDLIM7
ENSG00000127084	319	1	FGD3
ENSG00000185917	319	2	SETD4
ENSG00000186635	319	1	ARAP1
