# Supplementary material for: Age-related accrual of methylomic variability is linked to fundamental ageing mechanisms
Source: Genome Biol. 2016 Sep 22;17:191. doi: 10.1186/s13059-016-1053-6 (PMC5032245; doi:10.1186/s13059-016-1053-6)
Supplement: Additional file 10: — Enrichment of identified trans-genes in GO terms based on 20 k permutations. (XLSX 104 kb) [file 13059_2016_1053_MOESM10_ESM.xlsx]

## Sheet: Downregulated genes
ID	Description	setSize	enrichmentScore	pvalue
GO:0051173	positive regulation of nitrogen compound metabolic process	10	0.46832	0.0032
GO:0010557	positive regulation of macromolecule biosynthetic process	10	0.468826	0.0034
GO:0045935	positive regulation of nucleobase-containing compound metabolic process	10	0.46832	0.0041
GO:0044249	cellular biosynthetic process	30	0.210236	0.0063
GO:0051171	regulation of nitrogen compound metabolic process	24	0.242718	0.00655
GO:0051254	positive regulation of RNA metabolic process	9	0.443295	0.0072
GO:0045893	positive regulation of transcription, DNA-templated	9	0.443295	0.00745
GO:0032386	regulation of intracellular transport	6	0.561983	0.0083
GO:1902680	positive regulation of RNA biosynthetic process	9	0.443295	0.00845
GO:0019219	regulation of nucleobase-containing compound metabolic process	23	0.240385	0.00855
GO:0009058	biosynthetic process	35	0.18027	0.00905
GO:0006357	regulation of transcription from RNA polymerase II promoter	9	0.437006	0.00955
GO:0010628	positive regulation of gene expression	9	0.443295	0.00975
GO:1901576	organic substance biosynthetic process	34	0.175934	0.0099
GO:0009891	positive regulation of biosynthetic process	12	0.361126	0.0102
GO:0010468	regulation of gene expression	20	0.248275	0.0105
GO:0060341	regulation of cellular localization	9	0.423729	0.01115
GO:0018130	heterocycle biosynthetic process	19	0.246752	0.0134
GO:1901362	organic cyclic compound biosynthetic process	19	0.246752	0.0138
GO:0034654	nucleobase-containing compound biosynthetic process	19	0.246752	0.0141
GO:0044271	cellular nitrogen compound biosynthetic process	19	0.246752	0.0141
GO:0010556	regulation of macromolecule biosynthetic process	16	0.27511	0.0145
GO:0019438	aromatic compound biosynthetic process	19	0.246752	0.01505
GO:0051252	regulation of RNA metabolic process	16	0.27511	0.01595
GO:2001141	regulation of RNA biosynthetic process	16	0.27511	0.016
GO:0006355	regulation of transcription, DNA-templated	16	0.27511	0.01605
GO:0032880	regulation of protein localization	8	0.420168	0.01615
GO:0032268	regulation of cellular protein metabolic process	14	0.298159	0.01695
GO:2000112	regulation of cellular macromolecule biosynthetic process	16	0.27511	0.01735
GO:0007186	G-protein coupled receptor signaling pathway	9	-0.584746	0.01845
GO:0010467	gene expression	24	0.19503	0.01855
GO:0031328	positive regulation of cellular biosynthetic process	11	0.330789	0.0209
GO:0080090	regulation of primary metabolic process	29	0.163355	0.0212
GO:0031326	regulation of cellular biosynthetic process	18	0.236787	0.0227
GO:0009889	regulation of biosynthetic process	18	0.236787	0.0234
GO:0051649	establishment of localization in cell	18	0.225671	0.0249
GO:1901360	organic cyclic compound metabolic process	34	0.131571	0.02625
GO:0008104	protein localization	16	0.243243	0.0266
GO:0006725	cellular aromatic compound metabolic process	34	0.131571	0.02675
GO:0033043	regulation of organelle organization	7	0.421526	0.02675
GO:0032870	cellular response to hormone stimulus	7	0.42754	0.02685
GO:0016070	RNA metabolic process	18	0.222337	0.027
GO:0051246	regulation of protein metabolic process	15	0.256387	0.02735
GO:0010605	negative regulation of macromolecule metabolic process	8	0.390222	0.0275
GO:0046907	intracellular transport	11	0.315271	0.02815
GO:0070201	regulation of establishment of protein localization	7	0.416667	0.0299
GO:0051223	regulation of protein transport	7	0.416667	0.03
GO:0046483	heterocycle metabolic process	33	0.126901	0.03215
GO:0006807	nitrogen compound metabolic process	37	0.0936777	0.0358
GO:0034641	cellular nitrogen compound metabolic process	36	0.0878007	0.0359
GO:0006139	nucleobase-containing compound metabolic process	32	0.121493	0.03665
GO:0048878	chemical homeostasis	8	-0.564276	0.0373
GO:0045944	positive regulation of transcription from RNA polymerase II promoter	7	0.394776	0.0389
GO:0003008	system process	9	-0.53916	0.0393
GO:0045184	establishment of protein localization	12	0.269565	0.04
GO:0060255	regulation of macromolecule metabolic process	26	0.134028	0.0422
GO:0045595	regulation of cell differentiation	8	0.352941	0.0438
GO:0060326	cell chemotaxis	9	-0.531684	0.04555
GO:0006915	apoptotic process	18	0.189303	0.04685
GO:1902582	single-organism intracellular transport	10	0.298165	0.0478
GO:0006351	transcription, DNA-templated	17	0.194615	0.05125
GO:0032774	RNA biosynthetic process	17	0.194615	0.0518
GO:0051049	regulation of transport	13	0.236842	0.0552
GO:0001816	cytokine production	11	0.267241	0.0573
GO:0090304	nucleic acid metabolic process	19	0.163491	0.0624
GO:0034645	cellular macromolecule biosynthetic process	20	0.146245	0.06245
GO:0006468	protein phosphorylation	16	-0.440879	0.063
GO:0042592	homeostatic process	9	-0.512821	0.0659
GO:0006950	response to stress	37	-0.365977	0.0678
GO:0010604	positive regulation of macromolecule metabolic process	16	0.183347	0.06785
GO:0009059	macromolecule biosynthetic process	20	0.146245	0.068
GO:0009117	nucleotide metabolic process	12	0.226087	0.07175
GO:0006753	nucleoside phosphate metabolic process	12	0.226087	0.07285
GO:0044711	single-organism biosynthetic process	13	0.210526	0.07335
GO:0006366	transcription from RNA polymerase II promoter	10	0.257942	0.074
GO:0030595	leukocyte chemotaxis	8	-0.519238	0.0755
GO:0043436	oxoacid metabolic process	14	0.186998	0.07895
GO:0019752	carboxylic acid metabolic process	14	0.186998	0.0814
GO:0009893	positive regulation of metabolic process	19	0.121879	0.0828
GO:0006082	organic acid metabolic process	14	0.186998	0.08385
GO:0002694	regulation of leukocyte activation	6	0.355372	0.0851
GO:0051249	regulation of lymphocyte activation	6	0.355372	0.0853
GO:0046649	lymphocyte activation	13	0.200422	0.08585
GO:0050865	regulation of cell activation	6	0.355372	0.08665
GO:0009887	organ morphogenesis	11	-0.464189	0.09095
GO:0001817	regulation of cytokine production	9	0.262712	0.09105
GO:0071407	cellular response to organic cyclic compound	6	-0.541914	0.09585
GO:0045597	positive regulation of cell differentiation	6	0.347107	0.09645
GO:0035295	tube development	7	0.302315	0.0965
GO:0071396	cellular response to lipid	8	0.277311	0.0968
GO:0070727	cellular macromolecule localization	10	0.230769	0.0974
GO:0051240	positive regulation of multicellular organismal process	11	0.215517	0.0975
GO:0031399	regulation of protein modification process	11	0.213509	0.0976
GO:0031325	positive regulation of cellular metabolic process	17	0.1207	0.09785
GO:0023056	positive regulation of signaling	16	0.135445	0.09835
GO:0034613	cellular protein localization	10	0.230769	0.09865
GO:0016482	cytoplasmic transport	8	0.275767	0.1018
GO:0002520	immune system development	8	0.268908	0.10605
GO:0043412	macromolecule modification	23	-0.37913	0.107
GO:0048534	hematopoietic or lymphoid organ development	8	0.268908	0.1093
GO:0009605	response to external stimulus	27	-0.36666	0.10955
GO:0051674	localization of cell	17	-0.40437	0.10965
GO:0048870	cell motility	17	-0.40437	0.1113
GO:0030097	hemopoiesis	8	0.268908	0.1115
GO:0010647	positive regulation of cell communication	15	0.122167	0.11235
GO:0016477	cell migration	17	-0.40437	0.1127
GO:0006732	coenzyme metabolic process	6	0.327176	0.11365
GO:0009967	positive regulation of signal transduction	15	0.122167	0.11425
GO:0051186	cofactor metabolic process	6	0.327176	0.11565
GO:0016310	phosphorylation	22	-0.375271	0.1196
GO:0010629	negative regulation of gene expression	6	0.314767	0.12125
GO:0006928	cellular component movement	23	-0.369878	0.1274
GO:0051056	regulation of small GTPase mediated signal transduction	7	0.266667	0.13205
GO:0046578	regulation of Ras protein signal transduction	7	0.266667	0.1335
GO:1902533	positive regulation of intracellular signal transduction	12	0.138549	0.13445
GO:0042330	taxis	14	-0.409631	0.1349
GO:1900542	regulation of purine nucleotide metabolic process	7	0.266667	0.136
GO:0006935	chemotaxis	14	-0.409631	0.13675
GO:0006140	regulation of nucleotide metabolic process	7	0.266667	0.1376
GO:0006898	receptor-mediated endocytosis	6	-0.50907	0.1406
GO:0042060	wound healing	13	-0.414962	0.14075
GO:0006909	phagocytosis	7	0.258333	0.1411
GO:0006886	intracellular protein transport	7	0.258333	0.14345
GO:0071495	cellular response to endogenous stimulus	11	0.159928	0.14375
GO:0001819	positive regulation of cytokine production	7	0.258333	0.145
GO:0022610	biological adhesion	10	-0.435442	0.1524
GO:0055114	oxidation-reduction process	9	0.194915	0.15645
GO:0007169	transmembrane receptor protein tyrosine kinase signaling pathway	6	-0.500799	0.15745
GO:0030593	neutrophil chemotaxis	6	-0.495024	0.16085
GO:0044283	small molecule biosynthetic process	6	0.272727	0.16225
GO:0022414	reproductive process	6	-0.498509	0.16295
GO:0097530	granulocyte migration	6	-0.495024	0.1635
GO:0007155	cell adhesion	10	-0.435442	0.16445
GO:0007167	enzyme linked receptor protein signaling pathway	9	-0.444547	0.16505
GO:0097529	myeloid leukocyte migration	6	-0.495024	0.16635
GO:0042110	T cell activation	9	0.177966	0.1666
GO:0044092	negative regulation of molecular function	6	0.270576	0.1673
GO:1990266	neutrophil migration	6	-0.495024	0.16755
GO:0051707	response to other organism	13	-0.401544	0.1677
GO:0043207	response to external biotic stimulus	13	-0.401544	0.16805
GO:0071621	granulocyte chemotaxis	6	-0.495024	0.16815
GO:0009607	response to biotic stimulus	13	-0.401544	0.17055
GO:0005975	carbohydrate metabolic process	8	0.193277	0.17295
GO:0016192	vesicle-mediated transport	16	-0.379314	0.1733
GO:0050878	regulation of body fluid levels	9	-0.437268	0.17475
GO:0001818	negative regulation of cytokine production	6	0.256198	0.17835
GO:0051050	positive regulation of transport	6	0.256198	0.1808
GO:0051169	nuclear transport	6	0.256198	0.1809
GO:0006913	nucleocytoplasmic transport	6	0.256198	0.18505
GO:0008610	lipid biosynthetic process	7	0.2	0.19105
GO:0007249	I-kappaB kinase/NF-kappaB signaling	7	0.211261	0.19255
GO:0043122	regulation of I-kappaB kinase/NF-kappaB signaling	7	0.211261	0.19295
GO:0048519	negative regulation of biological process	26	-0.333561	0.19595
GO:0044723	single-organism carbohydrate metabolic process	7	0.191667	0.19685
GO:0040011	locomotion	22	-0.346866	0.197
GO:0072359	circulatory system development	9	-0.426605	0.19815
GO:0072358	cardiovascular system development	9	-0.426605	0.2019
GO:0033365	protein localization to organelle	6	0.22314	0.20465
GO:0050900	leukocyte migration	13	-0.383375	0.2103
GO:0006631	fatty acid metabolic process	6	0.218815	0.2108
GO:0006954	inflammatory response	13	-0.38001	0.21395
GO:0044270	cellular nitrogen compound catabolic process	8	-0.427852	0.21925
GO:0046700	heterocycle catabolic process	8	-0.427852	0.22005
GO:1901658	glycosyl compound catabolic process	8	-0.427852	0.2205
GO:1901361	organic cyclic compound catabolic process	8	-0.427852	0.22145
GO:0009164	nucleoside catabolic process	8	-0.427852	0.22235
GO:0019439	aromatic compound catabolic process	8	-0.427852	0.2225
GO:0051704	multi-organism process	18	-0.35073	0.22295
GO:0042454	ribonucleoside catabolic process	8	-0.427852	0.2261
GO:0036211	protein modification process	22	-0.334091	0.2285
GO:0034655	nucleobase-containing compound catabolic process	8	-0.427852	0.23085
GO:0018212	peptidyl-tyrosine modification	6	-0.455803	0.23185
GO:0006464	cellular protein modification process	22	-0.334091	0.2349
GO:1901700	response to oxygen-containing compound	16	-0.354257	0.23875
GO:0018108	peptidyl-tyrosine phosphorylation	6	-0.455803	0.23925
GO:0030036	actin cytoskeleton organization	9	-0.404505	0.2481
GO:0051179	localization	53	-0.288932	0.2535
GO:0030029	actin filament-based process	9	-0.404505	0.25445
GO:0032496	response to lipopolysaccharide	9	-0.397366	0.26305
GO:0070372	regulation of ERK1 and ERK2 cascade	6	-0.440648	0.26865
GO:0009119	ribonucleoside metabolic process	10	-0.38501	0.2693
GO:0070371	ERK1 and ERK2 cascade	6	-0.440648	0.27075
GO:1901657	glycosyl compound metabolic process	10	-0.38501	0.27195
GO:0007166	cell surface receptor signaling pathway	31	-0.302853	0.2728
GO:0002237	response to molecule of bacterial origin	9	-0.397366	0.2737
GO:0009116	nucleoside metabolic process	10	-0.38501	0.2738
GO:0006796	phosphate-containing compound metabolic process	40	-0.290719	0.2772
GO:0014070	response to organic cyclic compound	9	-0.389417	0.2819
GO:0009719	response to endogenous stimulus	14	-0.34799	0.2892
GO:0007599	hemostasis	8	-0.398019	0.29115
GO:0007596	blood coagulation	8	-0.398019	0.2913
GO:0050817	coagulation	8	-0.398019	0.2952
GO:0065007	biological regulation	78	-0.279983	0.2958
GO:0008284	positive regulation of cell proliferation	8	-0.394649	0.30175
GO:0015849	organic acid transport	7	-0.4067	0.3035
GO:0065008	regulation of biological quality	33	-0.292726	0.3051
GO:0015711	organic anion transport	7	-0.4067	0.3061
GO:0046942	carboxylic acid transport	7	-0.4067	0.30665
GO:0048523	negative regulation of cellular process	22	-0.309438	0.3171
GO:0006793	phosphorus metabolic process	41	-0.280112	0.31995
GO:1901565	organonitrogen compound catabolic process	9	-0.373979	0.32195
GO:0009617	response to bacterium	12	-0.350903	0.3222
GO:0007417	central nervous system development	7	-0.400857	0.3245
GO:0009207	purine ribonucleoside triphosphate catabolic process	7	-0.39256	0.331
GO:0009143	nucleoside triphosphate catabolic process	7	-0.39256	0.33285
GO:0010033	response to organic substance	26	-0.296839	0.33435
GO:0006195	purine nucleotide catabolic process	7	-0.39256	0.33485
GO:0009203	ribonucleoside triphosphate catabolic process	7	-0.39256	0.3351
GO:0031329	regulation of cellular catabolic process	7	-0.3941	0.33515
GO:0046039	GTP metabolic process	7	-0.39256	0.3362
GO:0006152	purine nucleoside catabolic process	7	-0.39256	0.3363
GO:0009261	ribonucleotide catabolic process	7	-0.39256	0.33645
GO:1901068	guanosine-containing compound metabolic process	7	-0.39256	0.33705
GO:0072523	purine-containing compound catabolic process	7	-0.39256	0.33805
GO:1901069	guanosine-containing compound catabolic process	7	-0.39256	0.33845
GO:0006184	GTP catabolic process	7	-0.39256	0.33995
GO:1901292	nucleoside phosphate catabolic process	7	-0.39256	0.34005
GO:0009154	purine ribonucleotide catabolic process	7	-0.39256	0.3402
GO:0009146	purine nucleoside triphosphate catabolic process	7	-0.39256	0.3403
GO:0009166	nucleotide catabolic process	7	-0.39256	0.3409
GO:0050789	regulation of biological process	72	-0.267706	0.34295
GO:0046777	protein autophosphorylation	7	-0.393794	0.3439
GO:0046130	purine ribonucleoside catabolic process	7	-0.39256	0.34535
GO:0009628	response to abiotic stimulus	8	-0.375956	0.3482
GO:0009611	response to wounding	18	-0.309851	0.3551
GO:0043408	regulation of MAPK cascade	11	-0.343927	0.36635
GO:0016043	cellular component organization	28	-0.282602	0.3759
GO:0071840	cellular component organization or biogenesis	28	-0.282602	0.3761
GO:0008283	cell proliferation	17	-0.307657	0.37845
GO:0051345	positive regulation of hydrolase activity	9	-0.35586	0.3785
GO:0010243	response to organonitrogen compound	8	-0.363872	0.37915
GO:1901698	response to nitrogen compound	8	-0.363872	0.38
GO:0044085	cellular component biogenesis	10	-0.343535	0.3828
GO:0022607	cellular component assembly	10	-0.343535	0.38505
GO:0006952	defense response	24	-0.287153	0.3871
GO:1901136	carbohydrate derivative catabolic process	9	-0.351055	0.3927
GO:0044248	cellular catabolic process	11	-0.334174	0.3943
GO:0009141	nucleoside triphosphate metabolic process	9	-0.347618	0.39545
GO:0031324	negative regulation of cellular metabolic process	8	-0.356376	0.40015
GO:0009205	purine ribonucleoside triphosphate metabolic process	9	-0.347618	0.40055
GO:0009199	ribonucleoside triphosphate metabolic process	9	-0.347618	0.40095
GO:0009653	anatomical structure morphogenesis	22	-0.288107	0.4016
GO:0042278	purine nucleoside metabolic process	9	-0.347618	0.40245
GO:0046128	purine ribonucleoside metabolic process	9	-0.347618	0.40395
GO:0009144	purine nucleoside triphosphate metabolic process	9	-0.347618	0.40405
GO:0006996	organelle organization	20	-0.291672	0.40735
GO:0070887	cellular response to chemical stimulus	31	-0.271531	0.4091
GO:0006897	endocytosis	13	-0.316994	0.41305
GO:0006820	anion transport	8	-0.350991	0.41595
GO:0044712	single-organism catabolic process	15	-0.305459	0.4176
GO:0071705	nitrogen compound transport	8	-0.351948	0.4177
GO:0044267	cellular protein metabolic process	27	-0.27318	0.42365
GO:0032501	multicellular organismal process	48	-0.254472	0.4288
GO:0098542	defense response to other organism	7	-0.357787	0.43245
GO:0042221	response to chemical	36	-0.259667	0.43475
GO:0000165	MAPK cascade	12	-0.314045	0.43735
GO:0051094	positive regulation of developmental process	10	-0.324932	0.438
GO:0019693	ribose phosphate metabolic process	11	-0.320171	0.44045
GO:0023014	signal transduction by phosphorylation	12	-0.314045	0.4409
GO:1901575	organic substance catabolic process	17	-0.287092	0.4553
GO:0006812	cation transport	6	-0.360782	0.45555
GO:0009056	catabolic process	17	-0.287092	0.45795
GO:0048513	organ development	22	-0.272892	0.46225
GO:0050896	response to stimulus	73	-0.245062	0.4651
GO:0002376	immune system process	41	-0.251464	0.46575
GO:0044260	cellular macromolecule metabolic process	39	-0.252524	0.46585
GO:0042981	regulation of apoptotic process	12	-0.303317	0.46735
GO:0009894	regulation of catabolic process	8	-0.332078	0.4711
GO:0043067	regulation of programmed cell death	12	-0.303317	0.47305
GO:0043066	negative regulation of apoptotic process	7	-0.337955	0.4738
GO:0010941	regulation of cell death	12	-0.303317	0.4753
GO:0060548	negative regulation of cell death	7	-0.337955	0.4757
GO:0043069	negative regulation of programmed cell death	7	-0.337955	0.478
GO:0045087	innate immune response	11	-0.308125	0.47875
GO:0033121	regulation of purine nucleotide catabolic process	6	-0.348926	0.48335
GO:0033124	regulation of GTP catabolic process	6	-0.348926	0.4842
GO:0071702	organic substance transport	19	-0.273632	0.4844
GO:0043087	regulation of GTPase activity	6	-0.348926	0.48465
GO:0009118	regulation of nucleoside metabolic process	6	-0.348926	0.48625
GO:0032318	regulation of Ras GTPase activity	6	-0.348926	0.4866
GO:0033993	response to lipid	12	-0.2991	0.48665
GO:0030811	regulation of nucleotide catabolic process	6	-0.348926	0.48845
GO:0032320	positive regulation of Ras GTPase activity	6	-0.348926	0.49005
GO:0043547	positive regulation of GTPase activity	6	-0.348926	0.49075
GO:0048646	anatomical structure formation involved in morphogenesis	9	-0.313085	0.4942
GO:0043085	positive regulation of catalytic activity	15	-0.28188	0.49865
GO:0018193	peptidyl-amino acid modification	10	-0.30674	0.5037
GO:0046486	glycerolipid metabolic process	6	-0.338843	0.50675
GO:0050794	regulation of cellular process	68	-0.237086	0.50805
GO:0019221	cytokine-mediated signaling pathway	8	-0.3072	0.5336
GO:0042127	regulation of cell proliferation	12	-0.284754	0.53775
GO:0001775	cell activation	16	-0.267955	0.53975
GO:0044707	single-multicellular organism process	47	-0.232763	0.54155
GO:0051235	maintenance of location	6	-0.322314	0.54825
GO:0046434	organophosphate catabolic process	8	-0.30269	0.5489
GO:0055085	transmembrane transport	12	-0.274448	0.56715
GO:0050778	positive regulation of immune response	12	-0.273584	0.5695
GO:0015031	protein transport	11	-0.277681	0.57185
GO:0051716	cellular response to stimulus	62	-0.223696	0.5755
GO:0006163	purine nucleotide metabolic process	10	-0.280118	0.57575
GO:0072521	purine-containing compound metabolic process	10	-0.280118	0.57605
GO:0002684	positive regulation of immune system process	14	-0.265318	0.58005
GO:0009259	ribonucleotide metabolic process	10	-0.280118	0.5807
GO:0040007	growth	7	-0.301805	0.58085
GO:0009150	purine ribonucleotide metabolic process	10	-0.280118	0.582
GO:0071310	cellular response to organic substance	23	-0.241433	0.5839
GO:0051641	cellular localization	21	-0.246261	0.58425
GO:0022603	regulation of anatomical structure morphogenesis	7	-0.296543	0.5866
GO:0032989	cellular component morphogenesis	10	-0.273614	0.5922
GO:0000902	cell morphogenesis	10	-0.273614	0.597
GO:0042325	regulation of phosphorylation	14	-0.255836	0.5997
GO:0009892	negative regulation of metabolic process	10	-0.268719	0.60715
GO:0000904	cell morphogenesis involved in differentiation	6	-0.297463	0.60805
GO:0007154	cell communication	52	-0.216906	0.6125
GO:0007049	cell cycle	6	-0.297521	0.6149
GO:0006811	ion transport	12	-0.25878	0.6177
GO:0034220	ion transmembrane transport	7	-0.283495	0.6217
GO:0051336	regulation of hydrolase activity	11	-0.259399	0.62475
GO:1901615	organic hydroxy compound metabolic process	7	-0.28115	0.62985
GO:0006955	immune response	27	-0.225708	0.6357
GO:0080134	regulation of response to stress	9	-0.263733	0.639
GO:0009725	response to hormone	8	-0.267349	0.6451
GO:0032879	regulation of localization	16	-0.23899	0.64655
GO:0007165	signal transduction	50	-0.212048	0.64705
GO:0048731	system development	27	-0.222568	0.64845
GO:0048858	cell projection morphogenesis	6	-0.276419	0.65495
GO:0043933	macromolecular complex subunit organization	8	-0.260961	0.65805
GO:0071822	protein complex subunit organization	8	-0.260961	0.65985
GO:0043170	macromolecule metabolic process	45	-0.209877	0.6602
GO:0032990	cell part morphogenesis	6	-0.276419	0.66235
GO:0045859	regulation of protein kinase activity	6	-0.273599	0.6633
GO:1902589	single-organism organelle organization	15	-0.236165	0.66375
GO:0071345	cellular response to cytokine stimulus	9	-0.251867	0.6707
GO:0019538	protein metabolic process	33	-0.21237	0.67415
GO:0007010	cytoskeleton organization	12	-0.24069	0.6756
GO:0007264	small GTPase mediated signal transduction	7	-0.258872	0.67705
GO:0033036	macromolecule localization	18	-0.226141	0.6807
GO:0048585	negative regulation of response to stimulus	7	-0.257512	0.6828
GO:0048856	anatomical structure development	33	-0.208441	0.69065
GO:2000026	regulation of multicellular organismal development	10	-0.240667	0.69125
GO:0044763	single-organism cellular process	95	-0.211295	0.6914
GO:0050776	regulation of immune response	18	-0.221697	0.6921
GO:0007275	multicellular organismal development	30	-0.207448	0.6975
GO:1901135	carbohydrate derivative metabolic process	16	-0.222914	0.70265
GO:0055086	nucleobase-containing small molecule metabolic process	13	-0.227242	0.7027
GO:0001934	positive regulation of protein phosphorylation	6	-0.253383	0.7029
GO:0046903	secretion	10	-0.234881	0.707
GO:0090407	organophosphate biosynthetic process	7	-0.244257	0.70855
GO:0002757	immune response-activating signal transduction	11	-0.228448	0.7087
GO:0033554	cellular response to stress	8	-0.23982	0.7096
GO:0002764	immune response-regulating signaling pathway	11	-0.228448	0.71185
GO:0030030	cell projection organization	8	-0.238274	0.71245
GO:0032101	regulation of response to external stimulus	7	-0.241622	0.7127
GO:0007399	nervous system development	12	-0.226087	0.71285
GO:0002253	activation of immune response	11	-0.228448	0.71545
GO:0019637	organophosphate metabolic process	19	-0.213403	0.71595
GO:0044700	single organism signaling	51	-0.196955	0.7195
GO:0006810	transport	40	-0.197698	0.7209
GO:0023052	signaling	51	-0.196955	0.7221
GO:0051338	regulation of transferase activity	7	-0.233333	0.72455
GO:0044419	interspecies interaction between organisms	10	-0.227401	0.7255
GO:0044403	symbiosis, encompassing mutualism through parasitism	10	-0.227401	0.7272
GO:0034097	response to cytokine	12	-0.221244	0.72815
GO:0043410	positive regulation of MAPK cascade	7	-0.233333	0.73045
GO:0043549	regulation of kinase activity	7	-0.233333	0.73055
GO:0009987	cellular process	103	-0.206499	0.7359
GO:0044262	cellular carbohydrate metabolic process	6	-0.227582	0.73595
GO:0050793	regulation of developmental process	15	-0.211778	0.73955
GO:0044237	cellular metabolic process	71	-0.190902	0.7436
GO:1903034	regulation of response to wounding	6	-0.216811	0.7456
GO:0009790	embryo development	6	-0.214876	0.74605
GO:0022008	neurogenesis	8	-0.218487	0.74755
GO:0030182	neuron differentiation	7	-0.216667	0.75155
GO:0016265	death	19	-0.202027	0.75225
GO:0048699	generation of neurons	7	-0.216667	0.75335
GO:0012501	programmed cell death	19	-0.202027	0.75685
GO:0008219	cell death	19	-0.202027	0.75765
GO:0032940	secretion by cell	9	-0.211732	0.75975
GO:0031347	regulation of defense response	6	-0.178211	0.76015
GO:0051130	positive regulation of cellular component organization	9	-0.211864	0.76055
GO:0002252	immune effector process	13	-0.204935	0.7614
GO:0031349	positive regulation of defense response	6	-0.178211	0.76315
GO:0044699	single-organism process	99	-0.192528	0.77115
GO:0051128	regulation of cellular component organization	12	-0.20203	0.77305
GO:0051241	negative regulation of multicellular organismal process	7	-0.177662	0.7732
GO:0008150	biological_process	112	-0.206843	0.7753
GO:0048583	regulation of response to stimulus	36	-0.183518	0.7794
GO:0048869	cellular developmental process	24	-0.187895	0.7835
GO:1901701	cellular response to oxygen-containing compound	11	-0.195957	0.78445
GO:0031401	positive regulation of protein modification process	8	-0.187194	0.78565
GO:0044093	positive regulation of molecular function	18	-0.190647	0.7886
GO:0008152	metabolic process	75	-0.179853	0.7898
GO:0045321	leukocyte activation	14	-0.190792	0.7926
GO:0051239	regulation of multicellular organismal process	20	-0.188928	0.79915
GO:0001932	regulation of protein phosphorylation	8	-0.172538	0.7996
GO:0048468	cell development	9	-0.17013	0.80415
GO:0044255	cellular lipid metabolic process	12	-0.185793	0.8055
GO:0051234	establishment of localization	41	-0.176616	0.8109
GO:0042327	positive regulation of phosphorylation	9	-0.161017	0.81315
GO:0045937	positive regulation of phosphate metabolic process	9	-0.161017	0.81325
GO:0009888	tissue development	12	-0.179984	0.81475
GO:0032270	positive regulation of cellular protein metabolic process	9	-0.161981	0.81525
GO:0010562	positive regulation of phosphorus metabolic process	9	-0.161017	0.81655
GO:0044765	single-organism transport	33	-0.174368	0.8202
GO:0030154	cell differentiation	20	-0.177237	0.8223
GO:0002429	immune response-activating cell surface receptor signaling pathway	10	-0.156047	0.8246
GO:0051174	regulation of phosphorus metabolic process	21	-0.175718	0.82495
GO:0002768	immune response-regulating cell surface receptor signaling pathway	10	-0.156047	0.82535
GO:0019220	regulation of phosphate metabolic process	21	-0.175718	0.8262
GO:0044710	single-organism metabolic process	53	-0.17069	0.82655
GO:0032787	monocarboxylic acid metabolic process	10	-0.141301	0.8319
GO:0050790	regulation of catalytic activity	19	-0.174171	0.8335
GO:0051247	positive regulation of protein metabolic process	10	-0.140157	0.8336
GO:0044767	single-organism developmental process	38	-0.167679	0.8415
GO:0032502	developmental process	38	-0.167679	0.8421
GO:0044281	small molecule metabolic process	33	-0.164507	0.8503
GO:0006629	lipid metabolic process	13	-0.151175	0.85585
GO:0002682	regulation of immune system process	20	-0.160943	0.85765
GO:0071704	organic substance metabolic process	67	-0.159708	0.86345
GO:0048584	positive regulation of response to stimulus	25	-0.150378	0.8816
GO:1901564	organonitrogen compound metabolic process	18	-0.134626	0.89355
GO:1902531	regulation of intracellular signal transduction	22	-0.138152	0.89695
GO:0035556	intracellular signal transduction	28	-0.142548	0.8979
GO:0065009	regulation of molecular function	22	-0.138443	0.8994
GO:0009966	regulation of signal transduction	26	-0.141166	0.9003
GO:0010646	regulation of cell communication	28	-0.136311	0.90745
GO:0023051	regulation of signaling	28	-0.136311	0.9101
GO:0019222	regulation of metabolic process	36	-0.134495	0.9203
GO:0048518	positive regulation of biological process	43	-0.122812	0.9393
GO:0031323	regulation of cellular metabolic process	33	-0.110156	0.9493
GO:0048522	positive regulation of cellular process	37	-0.100875	0.95695
GO:0044238	primary metabolic process	63	-0.0963129	0.972

## Sheet: Upregulated genes
ID	Description	setSize	EnrichmentScore	Pvalue
GO:0000375	RNA splicing, via transesterification reactions	9	-0.772544	0
GO:0000377	RNA splicing, via transesterification reactions with bulged adenosine as nucleophile	9	-0.772544	0
GO:0000398	mRNA splicing, via spliceosome	9	-0.772544	0
GO:0009952	anterior/posterior pattern specification	8	0.930073	0
GO:0048706	embryonic skeletal system development	7	0.955457	0
GO:0003002	regionalization	14	0.856449	5e-05
GO:0007389	pattern specification process	16	0.847518	5e-05
GO:0006396	RNA processing	28	-0.303565	0.00015
GO:0006397	mRNA processing	17	-0.385625	0.0004
GO:0015931	nucleobase-containing compound transport	8	-0.639785	0.0004
GO:0008380	RNA splicing	13	-0.452145	0.0005
GO:0001501	skeletal system development	19	0.793558	0.0006
GO:0030258	lipid modification	9	-0.576043	0.00085
GO:0031123	RNA 3'-end processing	7	-0.67651	0.00085
GO:0031124	mRNA 3'-end processing	6	-0.714477	0.00095
GO:0016071	mRNA metabolic process	23	-0.294925	0.001
GO:0043009	chordate embryonic development	30	0.703918	0.00125
GO:0009792	embryo development ending in birth or egg hatching	30	0.703918	0.0015
GO:0045088	regulation of innate immune response	12	0.818025	0.00165
GO:0044770	cell cycle phase transition	30	-0.195291	0.0025
GO:0006575	cellular modified amino acid metabolic process	6	-0.63941	0.00285
GO:0072329	monocarboxylic acid catabolic process	7	-0.574497	0.0031
GO:0044772	mitotic cell cycle phase transition	30	-0.195291	0.0033
GO:0031294	lymphocyte costimulation	11	-0.423222	0.0034
GO:0032501	multicellular organismal process	227	0.501177	0.0034
GO:0034332	adherens junction organization	7	0.867361	0.0034
GO:0045089	positive regulation of innate immune response	9	0.834299	0.0034
GO:0031295	T cell costimulation	11	-0.423222	0.0038
GO:0051347	positive regulation of transferase activity	28	-0.19874	0.00435
GO:0044707	single-multicellular organism process	220	0.497248	0.00475
GO:0045087	innate immune response	40	0.641309	0.0051
GO:0022898	regulation of transmembrane transporter activity	6	-0.593834	0.00545
GO:0006952	defense response	62	0.590865	0.00575
GO:0090407	organophosphate biosynthetic process	27	-0.190345	0.00585
GO:0007600	sensory perception	13	0.771896	0.00615
GO:0032412	regulation of ion transmembrane transporter activity	6	-0.593834	0.00615
GO:0033674	positive regulation of kinase activity	23	-0.221829	0.0063
GO:0044282	small molecule catabolic process	14	-0.334089	0.0066
GO:0016331	morphogenesis of embryonic epithelium	8	-0.475806	0.0068
GO:0034333	adherens junction assembly	6	0.858637	0.0074
GO:0045860	positive regulation of protein kinase activity	22	-0.225729	0.0074
GO:0034329	cell junction assembly	10	0.79951	0.00745
GO:0051346	negative regulation of hydrolase activity	8	0.826588	0.0082
GO:0010921	regulation of phosphatase activity	8	0.819213	0.00825
GO:0035303	regulation of dephosphorylation	8	0.819213	0.00875
GO:0031341	regulation of cell killing	6	0.850327	0.0091
GO:0009790	embryo development	41	0.616742	0.00945
GO:0003008	system process	45	0.613449	0.0099
GO:0051640	organelle localization	14	-0.302168	0.01025
GO:1901988	negative regulation of cell cycle phase transition	10	-0.382749	0.01025
GO:0009101	glycoprotein biosynthetic process	21	-0.217315	0.01065
GO:0031343	positive regulation of cell killing	6	0.850327	0.01065
GO:0007051	spindle organization	8	-0.451613	0.01085
GO:0042445	hormone metabolic process	6	-0.542895	0.01085
GO:1901991	negative regulation of mitotic cell cycle phase transition	10	-0.382749	0.0109
GO:0007093	mitotic cell cycle checkpoint	10	-0.382749	0.01105
GO:0045216	cell-cell junction organization	12	0.7545	0.01115
GO:0001906	cell killing	8	0.810843	0.01155
GO:0009100	glycoprotein metabolic process	21	-0.217315	0.01155
GO:0006399	tRNA metabolic process	13	-0.3097	0.01175
GO:0006520	cellular amino acid metabolic process	19	-0.224543	0.01335
GO:0034330	cell junction organization	12	0.7545	0.0134
GO:0035148	tube formation	7	-0.475168	0.01345
GO:0097285	cell-type specific apoptotic process	17	-0.244115	0.0137
GO:0050877	neurological system process	25	0.664934	0.0139
GO:0048731	system development	152	0.500794	0.01395
GO:0006261	DNA-dependent DNA replication	6	-0.520107	0.01415
GO:0031570	DNA integrity checkpoint	8	-0.424731	0.01415
GO:0048002	antigen processing and presentation of peptide antigen	10	-0.366577	0.01415
GO:0060271	cilium morphogenesis	9	-0.394347	0.0147
GO:0043410	positive regulation of MAPK cascade	15	-0.271247	0.01475
GO:0044106	cellular amine metabolic process	7	-0.469799	0.0159
GO:0009743	response to carbohydrate	9	0.780645	0.0161
GO:0051651	maintenance of location in cell	7	-0.460403	0.0161
GO:0045185	maintenance of protein location	7	-0.460403	0.01625
GO:0002697	regulation of immune effector process	19	0.691014	0.017
GO:0034284	response to monosaccharide	9	0.780645	0.017
GO:0032507	maintenance of protein location in cell	7	-0.460403	0.01705
GO:0009746	response to hexose	9	0.780645	0.01745
GO:0006412	translation	23	-0.152263	0.0175
GO:0018205	peptidyl-lysine modification	8	-0.41129	0.01755
GO:0016573	histone acetylation	8	-0.41129	0.01785
GO:0009749	response to glucose	9	0.780645	0.0186
GO:0006955	immune response	79	0.543363	0.0188
GO:0006473	protein acetylation	8	-0.41129	0.01905
GO:0018393	internal peptidyl-lysine acetylation	8	-0.41129	0.01905
GO:0006475	internal protein amino acid acetylation	8	-0.41129	0.0191
GO:0051235	maintenance of location	13	-0.282434	0.0193
GO:0002429	immune response-activating cell surface receptor signaling pathway	21	-0.16889	0.0195
GO:0010975	regulation of neuron projection development	11	-0.322905	0.0195
GO:0010948	negative regulation of cell cycle process	11	-0.319838	0.01985
GO:0016054	organic acid catabolic process	11	-0.318489	0.02035
GO:0046395	carboxylic acid catabolic process	11	-0.318489	0.02035
GO:0018394	peptidyl-lysine acetylation	8	-0.41129	0.0207
GO:0016042	lipid catabolic process	8	-0.401882	0.021
GO:0050851	antigen receptor-mediated signaling pathway	20	-0.173525	0.02105
GO:0034660	ncRNA metabolic process	19	-0.19236	0.0211
GO:0051656	establishment of organelle localization	10	-0.34097	0.02195
GO:0044767	single-organism developmental process	195	0.478222	0.02205
GO:0002478	antigen processing and presentation of exogenous peptide antigen	9	-0.366083	0.02235
GO:0005996	monosaccharide metabolic process	11	-0.31444	0.02245
GO:0019884	antigen processing and presentation of exogenous antigen	9	-0.366083	0.0227
GO:0007204	positive regulation of cytosolic calcium ion concentration	9	-0.35881	0.02285
GO:0044782	cilium organization	8	-0.393817	0.0236
GO:0006612	protein targeting to membrane	6	-0.474531	0.0247
GO:0007275	multicellular organismal development	169	0.483916	0.0247
GO:0032502	developmental process	200	0.476347	0.0248
GO:0048856	anatomical structure development	175	0.482588	0.02515
GO:0051480	cytosolic calcium ion homeostasis	9	-0.35881	0.02535
GO:0001838	embryonic epithelial tube formation	6	-0.474531	0.02545
GO:0006839	mitochondrial transport	8	-0.387097	0.02595
GO:0072175	epithelial tube formation	6	-0.474531	0.0265
GO:0001841	neural tube formation	6	-0.474531	0.02655
GO:0000077	DNA damage checkpoint	7	-0.424161	0.02695
GO:0048736	appendage development	6	-0.47319	0.0281
GO:0043123	positive regulation of I-kappaB kinase/NF-kappaB signaling	12	-0.258551	0.0282
GO:0060173	limb development	6	-0.47319	0.0288
GO:0002708	positive regulation of lymphocyte mediated immunity	6	0.803761	0.03015
GO:0007160	cell-matrix adhesion	12	0.723523	0.03015
GO:0050854	regulation of antigen receptor-mediated signaling pathway	7	-0.416355	0.03015
GO:0055074	calcium ion homeostasis	14	-0.233296	0.03015
GO:0060401	cytosolic calcium ion transport	7	-0.416861	0.0305
GO:0006302	double-strand break repair	8	-0.375	0.03065
GO:0006006	glucose metabolic process	10	-0.314016	0.0307
GO:0042593	glucose homeostasis	8	0.768816	0.0308
GO:0000187	activation of MAPK activity	6	-0.457444	0.03105
GO:0006874	cellular calcium ion homeostasis	14	-0.233296	0.03135
GO:0060402	calcium ion transport into cytosol	7	-0.416861	0.0316
GO:0050852	T cell receptor signaling pathway	16	-0.2038	0.0318
GO:2001236	regulation of extrinsic apoptotic signaling pathway	9	-0.33782	0.03195
GO:0007163	establishment or maintenance of cell polarity	11	-0.28885	0.03235
GO:0010638	positive regulation of organelle organization	14	-0.231434	0.0324
GO:0072503	cellular divalent inorganic cation homeostasis	14	-0.233296	0.0324
GO:0072507	divalent inorganic cation homeostasis	14	-0.233296	0.03245
GO:0009605	response to external stimulus	77	0.527522	0.03255
GO:0019318	hexose metabolic process	10	-0.314016	0.03255
GO:0033500	carbohydrate homeostasis	8	0.768816	0.03265
GO:0031347	regulation of defense response	28	0.618555	0.03365
GO:0060326	cell chemotaxis	10	0.738119	0.03375
GO:0002705	positive regulation of leukocyte mediated immunity	6	0.803761	0.034
GO:0000075	cell cycle checkpoint	15	-0.212165	0.03415
GO:0045637	regulation of myeloid cell differentiation	6	0.80337	0.0349
GO:0031349	positive regulation of defense response	11	0.724421	0.03495
GO:0008630	intrinsic apoptotic signaling pathway in response to DNA damage	6	-0.446381	0.0362
GO:0030099	myeloid cell differentiation	12	0.709051	0.0367
GO:0006935	chemotaxis	28	0.60916	0.0402
GO:0006401	RNA catabolic process	7	-0.391198	0.0405
GO:0007015	actin filament organization	10	-0.297955	0.04055
GO:1901293	nucleoside phosphate biosynthetic process	13	-0.230041	0.04055
GO:0042330	taxis	28	0.60916	0.0408
GO:0006968	cellular defense response	8	0.761688	0.0409
GO:0002703	regulation of leukocyte mediated immunity	9	0.738288	0.0411
GO:0002699	positive regulation of immune effector process	9	0.738288	0.04115
GO:0043623	cellular protein complex assembly	16	-0.186372	0.04135
GO:0042384	cilium assembly	7	-0.393289	0.04175
GO:0009165	nucleotide biosynthetic process	13	-0.230041	0.0421
GO:0018105	peptidyl-serine phosphorylation	9	0.737699	0.043
GO:0002706	regulation of lymphocyte mediated immunity	9	0.738288	0.04325
GO:0031398	positive regulation of protein ubiquitination	9	-0.316285	0.04355
GO:0018209	peptidyl-serine modification	9	0.737699	0.04375
GO:0003007	heart morphogenesis	9	-0.320524	0.0438
GO:2000021	regulation of ion homeostasis	6	-0.429169	0.04445
GO:0042742	defense response to bacterium	6	0.787441	0.0452
GO:0016055	Wnt signaling pathway	10	0.723085	0.0455
GO:0016358	dendrite development	6	-0.42747	0.0481
GO:0002682	regulation of immune system process	71	0.519593	0.05235
GO:1901987	regulation of cell cycle phase transition	14	-0.191057	0.05315
GO:0051321	meiotic cell cycle	7	-0.369128	0.05375
GO:0031960	response to corticosteroid	6	-0.412869	0.05405
GO:0051606	detection of stimulus	8	0.737524	0.05505
GO:0007126	meiotic nuclear division	7	-0.369128	0.05635
GO:0002252	immune effector process	37	0.568929	0.057
GO:0008589	regulation of smoothened signaling pathway	6	-0.408847	0.0571
GO:0032259	methylation	9	-0.297585	0.0578
GO:1901990	regulation of mitotic cell cycle phase transition	14	-0.191057	0.05815
GO:0032535	regulation of cellular component size	8	-0.326207	0.0586
GO:0051258	protein polymerization	7	-0.353234	0.05905
GO:0043647	inositol phosphate metabolic process	6	-0.400804	0.05915
GO:0009308	amine metabolic process	8	0.731602	0.0596
GO:0043254	regulation of protein complex assembly	10	-0.265252	0.0614
GO:0048705	skeletal system morphogenesis	7	0.746466	0.06195
GO:0035239	tube morphogenesis	10	-0.264349	0.06385
GO:0030522	intracellular receptor signaling pathway	6	-0.394102	0.0642
GO:0048732	gland development	11	0.686877	0.06475
GO:0002474	antigen processing and presentation of peptide antigen via MHC class I	6	-0.394102	0.06555
GO:0070542	response to fatty acid	6	-0.391963	0.06565
GO:0001909	leukocyte mediated cytotoxicity	6	0.760813	0.06575
GO:0008064	regulation of actin polymerization or depolymerization	6	-0.389081	0.0666
GO:0001890	placenta development	6	0.755255	0.0668
GO:0032075	positive regulation of nuclease activity	6	-0.394102	0.0676
GO:0008654	phospholipid biosynthetic process	13	-0.186739	0.06765
GO:0030832	regulation of actin filament length	6	-0.389081	0.068
GO:0008154	actin polymerization or depolymerization	6	-0.389081	0.06825
GO:0002376	immune system process	120	0.476944	0.07125
GO:0060491	regulation of cell projection assembly	6	0.75489	0.0736
GO:0032271	regulation of protein polymerization	6	-0.380328	0.0741
GO:0044708	single-organism behavior	11	0.679209	0.0751
GO:0030097	hemopoiesis	35	0.5608	0.0754
GO:1901654	response to ketone	6	-0.377635	0.07585
GO:0051336	regulation of hydrolase activity	57	0.520707	0.0765
GO:0009411	response to UV	6	-0.373995	0.0772
GO:0048608	reproductive structure development	11	0.676689	0.0774
GO:0050896	response to stimulus	306	0.438761	0.0774
GO:0098609	cell-cell adhesion	7	0.72921	0.0789
GO:0008033	tRNA processing	8	-0.288978	0.0822
GO:0043543	protein acylation	10	-0.239892	0.0822
GO:0042102	positive regulation of T cell proliferation	10	0.685485	0.08235
GO:0006402	mRNA catabolic process	6	-0.367292	0.0824
GO:0031589	cell-substrate adhesion	16	0.630965	0.08295
GO:0006954	inflammatory response	20	0.608281	0.0838
GO:0043406	positive regulation of MAP kinase activity	8	-0.288304	0.0839
GO:0007281	germ cell development	6	-0.368633	0.08395
GO:0000910	cytokinesis	6	-0.368633	0.0842
GO:0007626	locomotory behavior	9	0.692764	0.08525
GO:0070302	regulation of stress-activated protein kinase signaling cascade	8	-0.288002	0.0864
GO:0032872	regulation of stress-activated MAPK cascade	8	-0.288002	0.0867
GO:0034470	ncRNA processing	11	-0.190283	0.08685
GO:0042035	regulation of cytokine biosynthetic process	8	0.705096	0.08755
GO:0090305	nucleic acid phosphodiester bond hydrolysis	10	-0.228101	0.08805
GO:0031098	stress-activated protein kinase signaling cascade	8	-0.288002	0.0886
GO:0051403	stress-activated MAPK cascade	8	-0.288002	0.0893
GO:0048568	embryonic organ development	18	0.60952	0.0901
GO:0032635	interleukin-6 production	7	0.715559	0.09175
GO:0050776	regulation of immune response	53	0.517676	0.0919
GO:0032675	regulation of interleukin-6 production	7	0.715559	0.0927
GO:0060562	epithelial tube morphogenesis	9	-0.247645	0.09315
GO:0042180	cellular ketone metabolic process	7	-0.312752	0.0946
GO:0043414	macromolecule methylation	8	-0.277339	0.096
GO:0042089	cytokine biosynthetic process	9	0.681703	0.09615
GO:0042107	cytokine metabolic process	9	0.681703	0.09645
GO:0009617	response to bacterium	17	0.613308	0.09735
GO:0002684	positive regulation of immune system process	46	0.524744	0.0976
GO:0002573	myeloid leukocyte differentiation	8	0.693124	0.0988
GO:0000209	protein polyubiquitination	10	-0.190027	0.09985
GO:0002449	lymphocyte mediated immunity	17	0.610283	0.10115
GO:0070372	regulation of ERK1 and ERK2 cascade	7	-0.298483	0.1015
GO:0070371	ERK1 and ERK2 cascade	7	-0.298483	0.1017
GO:0033077	T cell differentiation in thymus	6	-0.345237	0.10265
GO:0002443	leukocyte mediated immunity	17	0.610283	0.1031
GO:1901342	regulation of vasculature development	6	-0.34095	0.1045
GO:0007254	JNK cascade	7	-0.301514	0.1055
GO:0051648	vesicle localization	6	-0.339142	0.10575
GO:0007568	aging	12	0.64333	0.10625
GO:0046328	regulation of JNK cascade	7	-0.301514	0.1066
GO:0061458	reproductive system development	12	0.645349	0.107
GO:0051650	establishment of vesicle localization	6	-0.339142	0.10805
GO:0060627	regulation of vesicle-mediated transport	8	-0.255376	0.10885
GO:0002526	acute inflammatory response	7	0.701229	0.10965
GO:0016311	dephosphorylation	28	0.557694	0.11015
GO:0060541	respiratory system development	8	-0.261874	0.1102
GO:0042594	response to starvation	6	-0.329759	0.1113
GO:0050890	cognition	8	0.681283	0.1129
GO:0043542	endothelial cell migration	6	-0.335627	0.11375
GO:0050789	regulation of biological process	393	0.427835	0.11475
GO:0045058	T cell selection	7	-0.28766	0.11495
GO:1901605	alpha-amino acid metabolic process	9	-0.18035	0.11545
GO:0010632	regulation of epithelial cell migration	6	-0.329992	0.1158
GO:0031346	positive regulation of cell projection organization	8	0.676331	0.11695
GO:0019722	calcium-mediated signaling	13	0.627805	0.11755
GO:0048193	Golgi vesicle transport	9	-0.17362	0.1179
GO:0043062	extracellular structure organization	10	0.654212	0.1181
GO:0007159	leukocyte cell-cell adhesion	7	0.686606	0.11815
GO:0009895	negative regulation of catabolic process	7	-0.280537	0.11825
GO:0070374	positive regulation of ERK1 and ERK2 cascade	6	-0.321685	0.1184
GO:0021915	neural tube development	8	-0.247312	0.11845
GO:0098542	defense response to other organism	20	0.584118	0.11855
GO:0048598	embryonic morphogenesis	23	0.572185	0.11895
GO:0030198	extracellular matrix organization	10	0.654212	0.1194
GO:0050808	synapse organization	7	0.690766	0.11985
GO:0048513	organ development	109	0.464405	0.1212
GO:0032655	regulation of interleukin-12 production	6	0.701577	0.1215
GO:0021510	spinal cord development	7	0.688198	0.1224
GO:0050714	positive regulation of protein secretion	6	0.698104	0.12295
GO:0006355	regulation of transcription, DNA-templated	111	0.4632	0.1245
GO:0032615	interleukin-12 production	6	0.701577	0.1246
GO:0007155	cell adhesion	46	0.512331	0.12495
GO:0050715	positive regulation of cytokine secretion	6	0.698104	0.12495
GO:0032946	positive regulation of mononuclear cell proliferation	12	0.628655	0.12515
GO:2001234	negative regulation of apoptotic signaling pathway	6	-0.312332	0.1252
GO:0008643	carbohydrate transport	6	-0.312332	0.1267
GO:0070665	positive regulation of leukocyte proliferation	12	0.628655	0.1269
GO:0009607	response to biotic stimulus	37	0.527165	0.12765
GO:0048534	hematopoietic or lymphoid organ development	37	0.526019	0.12965
GO:0019219	regulation of nucleobase-containing compound metabolic process	160	0.445949	0.1299
GO:0019724	B cell mediated immunity	8	0.668446	0.13
GO:0050671	positive regulation of lymphocyte proliferation	12	0.628655	0.13
GO:0016064	immunoglobulin mediated immune response	8	0.668446	0.13025
GO:0019932	second-messenger-mediated signaling	14	0.61065	0.1305
GO:2001141	regulation of RNA biosynthetic process	112	0.460525	0.131
GO:0080134	regulation of response to stress	44	0.514101	0.13115
GO:0050769	positive regulation of neurogenesis	8	-0.200269	0.13215
GO:0042098	T cell proliferation	13	0.616069	0.1347
GO:0042129	regulation of T cell proliferation	12	0.624304	0.13715
GO:0010556	regulation of macromolecule biosynthetic process	126	0.454149	0.13755
GO:0007584	response to nutrient	7	0.672333	0.138
GO:0019751	polyol metabolic process	8	-0.18414	0.1381
GO:0050853	B cell receptor signaling pathway	6	-0.294906	0.13845
GO:0032319	regulation of Rho GTPase activity	8	0.659687	0.14045
GO:0010212	response to ionizing radiation	7	0.670596	0.14115
GO:0016445	somatic diversification of immunoglobulins	8	0.656354	0.14165
GO:0022610	biological adhesion	47	0.505361	0.1425
GO:0008016	regulation of heart contraction	9	0.649556	0.1435
GO:2000112	regulation of cellular macromolecule biosynthetic process	123	0.453077	0.144
GO:0042108	positive regulation of cytokine biosynthetic process	6	0.679063	0.1449
GO:0002200	somatic diversification of immune receptors	8	0.656354	0.14495
GO:0045944	positive regulation of transcription from RNA polymerase II promoter	29	0.535821	0.1452
GO:0065007	biological regulation	412	0.422348	0.14675
GO:0002381	immunoglobulin production involved in immunoglobulin mediated immune response	6	0.678192	0.1469
GO:0061448	connective tissue development	8	0.652535	0.14705
GO:0002204	somatic recombination of immunoglobulin genes involved in immune response	6	0.678192	0.1477
GO:0002312	B cell activation involved in immune response	6	0.678192	0.148
GO:0045190	isotype switching	6	0.678192	0.1496
GO:0002208	somatic diversification of immunoglobulins involved in immune response	6	0.678192	0.1502
GO:0046777	protein autophosphorylation	11	0.619204	0.1513
GO:0032496	response to lipopolysaccharide	13	0.604424	0.1518
GO:0006959	humoral immune response	7	0.661505	0.15255
GO:0031047	gene silencing by RNA	6	-0.266756	0.153
GO:0022411	cellular component disassembly	13	0.603299	0.15505
GO:0051352	negative regulation of ligase activity	7	-0.189262	0.15585
GO:0002237	response to molecule of bacterial origin	13	0.604424	0.15625
GO:0051222	positive regulation of protein transport	12	0.610212	0.1569
GO:0051444	negative regulation of ubiquitin-protein transferase activity	7	-0.189262	0.1573
GO:0016458	gene silencing	6	-0.266756	0.1594
GO:0002521	leukocyte differentiation	28	0.534175	0.1619
GO:0050870	positive regulation of T cell activation	18	0.566574	0.16445
GO:0030073	insulin secretion	15	0.583744	0.16485
GO:0070482	response to oxygen levels	12	0.604483	0.16485
GO:0051707	response to other organism	36	0.513543	0.16525
GO:0043207	response to external biotic stimulus	36	0.513543	0.1654
GO:0034097	response to cytokine	20	0.55795	0.1661
GO:0001666	response to hypoxia	10	0.616982	0.16765
GO:0036293	response to decreased oxygen levels	10	0.616982	0.16865
GO:0071216	cellular response to biotic stimulus	7	0.6458	0.1697
GO:0043086	negative regulation of catalytic activity	31	0.523399	0.1702
GO:0003015	heart process	8	0.634607	0.1709
GO:0030154	cell differentiation	142	0.441488	0.172
GO:0071219	cellular response to molecule of bacterial origin	7	0.6458	0.1722
GO:0071222	cellular response to lipopolysaccharide	7	0.6458	0.1725
GO:0060047	heart contraction	8	0.634607	0.1747
GO:1902107	positive regulation of leukocyte differentiation	7	0.642595	0.17605
GO:0002274	myeloid leukocyte activation	6	0.654756	0.17645
GO:0045893	positive regulation of transcription, DNA-templated	37	0.507108	0.1768
GO:0051171	regulation of nitrogen compound metabolic process	165	0.434814	0.18165
GO:0006351	transcription, DNA-templated	118	0.446536	0.18365
GO:0051252	regulation of RNA metabolic process	121	0.444328	0.1837
GO:0030098	lymphocyte differentiation	24	0.534171	0.1838
GO:1901701	cellular response to oxygen-containing compound	31	0.514921	0.18405
GO:0048562	embryonic organ morphogenesis	11	0.600405	0.18485
GO:0016337	single organismal cell-cell adhesion	16	0.567447	0.1852
GO:0002562	somatic diversification of immune receptors via germline recombination within a single locus	7	0.632839	0.1861
GO:0050794	regulation of cellular process	377	0.416794	0.1866
GO:0016444	somatic cell DNA recombination	7	0.632839	0.18685
GO:0007611	learning or memory	6	0.64645	0.18745
GO:0016447	somatic recombination of immunoglobulin gene segments	7	0.632839	0.18775
GO:0009889	regulation of biosynthetic process	130	0.441218	0.1878
GO:0006928	cellular component movement	80	0.462607	0.1883
GO:0032984	macromolecular complex disassembly	6	0.644072	0.1886
GO:0021953	central nervous system neuron differentiation	8	0.624079	0.18905
GO:0030101	natural killer cell activation	6	0.643274	0.18915
GO:0042113	B cell activation	15	0.570731	0.1894
GO:0051607	defense response to virus	15	0.567279	0.18945
GO:0043241	protein complex disassembly	6	0.644072	0.19
GO:0007399	nervous system development	83	0.457485	0.1907
GO:0030031	cell projection assembly	15	0.566893	0.19095
GO:0002520	immune system development	43	0.492922	0.19145
GO:0031326	regulation of cellular biosynthetic process	130	0.441218	0.19165
GO:1902680	positive regulation of RNA biosynthetic process	39	0.497744	0.19465
GO:0071345	cellular response to cytokine stimulus	18	0.549084	0.19575
GO:0010038	response to metal ion	12	0.587407	0.1969
GO:0044087	regulation of cellular component biogenesis	21	0.538872	0.1972
GO:2000026	regulation of multicellular organismal development	61	0.472569	0.19865
GO:0006366	transcription from RNA polymerase II promoter	61	0.471528	0.19935
GO:0031331	positive regulation of cellular catabolic process	6	0.636407	0.19955
GO:0001764	neuron migration	6	0.632899	0.2003
GO:0030203	glycosaminoglycan metabolic process	7	0.619286	0.20395
GO:0032774	RNA biosynthetic process	121	0.440173	0.2053
GO:0051094	positive regulation of developmental process	33	0.502188	0.20555
GO:0050864	regulation of B cell activation	7	0.622392	0.2059
GO:0009653	anatomical structure morphogenesis	85	0.454079	0.2069
GO:0002790	peptide secretion	16	0.553589	0.20735
GO:0009914	hormone transport	16	0.553589	0.20755
GO:0006022	aminoglycan metabolic process	7	0.619286	0.21025
GO:0030072	peptide hormone secretion	16	0.553589	0.2114
GO:0006357	regulation of transcription from RNA polymerase II promoter	54	0.474376	0.21155
GO:0046879	hormone secretion	16	0.553589	0.2119
GO:0009314	response to radiation	20	0.53555	0.21225
GO:0051341	regulation of oxidoreductase activity	6	0.623703	0.21435
GO:0050670	regulation of lymphocyte proliferation	15	0.554372	0.2167
GO:0045165	cell fate commitment	8	0.603495	0.2168
GO:0032944	regulation of mononuclear cell proliferation	15	0.554372	0.2176
GO:0022414	reproductive process	31	0.504403	0.2188
GO:0051254	positive regulation of RNA metabolic process	41	0.48582	0.2193
GO:0032318	regulation of Ras GTPase activity	16	0.55066	0.2199
GO:0050793	regulation of developmental process	77	0.454918	0.22035
GO:0007610	behavior	20	0.531145	0.2209
GO:0070507	regulation of microtubule cytoskeleton organization	7	0.610361	0.2213
GO:0070663	regulation of leukocyte proliferation	15	0.554372	0.22135
GO:0046651	lymphocyte proliferation	16	0.547751	0.2216
GO:0051054	positive regulation of DNA metabolic process	9	0.59263	0.2226
GO:0032943	mononuclear cell proliferation	16	0.547751	0.2239
GO:0043087	regulation of GTPase activity	25	0.514689	0.22495
GO:0033124	regulation of GTP catabolic process	25	0.514689	0.2258
GO:0070661	leukocyte proliferation	16	0.547751	0.22625
GO:0002440	production of molecular mediator of immune response	10	0.579764	0.2297
GO:0090276	regulation of peptide hormone secretion	13	0.560732	0.23005
GO:0003006	developmental process involved in reproduction	18	0.536687	0.2303
GO:0046883	regulation of hormone secretion	13	0.560732	0.23035
GO:0006936	muscle contraction	13	0.558661	0.2306
GO:0002791	regulation of peptide secretion	13	0.560732	0.23145
GO:0040011	locomotion	69	0.4567	0.23165
GO:0015833	peptide transport	17	0.536009	0.2322
GO:0002377	immunoglobulin production	10	0.579764	0.2324
GO:0050796	regulation of insulin secretion	13	0.560732	0.2331
GO:0090087	regulation of peptide transport	13	0.560732	0.23355
GO:0051052	regulation of DNA metabolic process	19	0.527608	0.23535
GO:0010628	positive regulation of gene expression	40	0.481462	0.2363
GO:1902105	regulation of leukocyte differentiation	13	0.556721	0.2383
GO:0044702	single organism reproductive process	28	0.502035	0.24155
GO:0035023	regulation of Rho protein signal transduction	10	0.572128	0.2417
GO:0044092	negative regulation of molecular function	37	0.483849	0.24265
GO:0022407	regulation of cell-cell adhesion	7	0.594587	0.24365
GO:0045580	regulation of T cell differentiation	8	0.580921	0.24455
GO:0007417	central nervous system development	39	0.480369	0.2454
GO:0019221	cytokine-mediated signaling pathway	16	0.538155	0.24545
GO:0048869	cellular developmental process	150	0.425438	0.24635
GO:0003012	muscle system process	14	0.546775	0.2466
GO:0055082	cellular chemical homeostasis	25	0.505271	0.2472
GO:0002263	cell activation involved in immune response	12	0.553718	0.2505
GO:0051047	positive regulation of secretion	11	0.562979	0.25175
GO:0060538	skeletal muscle organ development	7	0.587087	0.2519
GO:0071214	cellular response to abiotic stimulus	15	0.538787	0.253
GO:0002366	leukocyte activation involved in immune response	12	0.553718	0.25305
GO:0046632	alpha-beta T cell differentiation	6	0.597855	0.2531
GO:0002286	T cell activation involved in immune response	6	0.59621	0.25535
GO:0070613	regulation of protein processing	13	0.542962	0.25855
GO:0032886	regulation of microtubule-based process	8	0.572201	0.2604
GO:0030330	DNA damage response, signal transduction by p53 class mediator	7	0.583415	0.26295
GO:0051251	positive regulation of lymphocyte activation	21	0.509291	0.26475
GO:0031667	response to nutrient levels	12	0.546206	0.2652
GO:1903317	regulation of protein maturation	13	0.542962	0.2665
GO:0033002	muscle cell proliferation	8	0.566041	0.2681
GO:0007569	cell aging	7	0.580919	0.2691
GO:0009991	response to extracellular stimulus	12	0.546206	0.2696
GO:0071482	cellular response to light stimulus	6	0.586904	0.27005
GO:0001704	formation of primary germ layer	6	0.583573	0.27195
GO:0048583	regulation of response to stimulus	147	0.422053	0.2754
GO:0001817	regulation of cytokine production	23	0.498584	0.27605
GO:0031344	regulation of cell projection organization	16	0.521749	0.2777
GO:0045596	negative regulation of cell differentiation	25	0.493207	0.2778
GO:0002285	lymphocyte activation involved in immune response	10	0.547975	0.2798
GO:0072089	stem cell proliferation	6	0.58281	0.28095
GO:0034654	nucleobase-containing compound biosynthetic process	135	0.422625	0.2835
GO:0042770	signal transduction in response to DNA damage	8	0.559249	0.2837
GO:0042886	amide transport	18	0.510553	0.28415
GO:0008015	blood circulation	17	0.515593	0.28435
GO:0003013	circulatory system process	17	0.515593	0.28555
GO:0010468	regulation of gene expression	143	0.419793	0.28725
GO:0050866	negative regulation of cell activation	8	0.556452	0.28785
GO:0050778	positive regulation of immune response	34	0.474042	0.28895
GO:0033121	regulation of purine nucleotide catabolic process	27	0.484285	0.2903
GO:0045935	positive regulation of nucleobase-containing compound metabolic process	50	0.455991	0.2908
GO:0048699	generation of neurons	60	0.44844	0.29255
GO:0051173	positive regulation of nitrogen compound metabolic process	50	0.455991	0.2928
GO:0030811	regulation of nucleotide catabolic process	27	0.484285	0.29475
GO:0009118	regulation of nucleoside metabolic process	27	0.484285	0.2963
GO:0044271	cellular nitrogen compound biosynthetic process	140	0.418654	0.2963
GO:0002822	regulation of adaptive immune response based on somatic recombination of immune receptors built from immunoglobulin superfamily domains	6	0.570684	0.29785
GO:0070887	cellular response to chemical stimulus	79	0.437621	0.29795
GO:0050867	positive regulation of cell activation	22	0.493364	0.29815
GO:0006950	response to stress	144	0.41837	0.29995
GO:0001701	in utero embryonic development	16	0.510962	0.3012
GO:0002819	regulation of adaptive immune response	6	0.570684	0.30185
GO:0002696	positive regulation of leukocyte activation	22	0.493364	0.30305
GO:0001894	tissue homeostasis	7	0.557174	0.3031
GO:0019222	regulation of metabolic process	239	0.407518	0.3031
GO:0002695	negative regulation of leukocyte activation	7	0.555705	0.30665
GO:0051250	negative regulation of lymphocyte activation	7	0.555705	0.30665
GO:0030029	actin filament-based process	25	0.482234	0.3075
GO:0048659	smooth muscle cell proliferation	7	0.552034	0.30755
GO:0022008	neurogenesis	64	0.440624	0.30905
GO:0001656	metanephros development	7	0.554117	0.31075
GO:0042110	T cell activation	34	0.465781	0.31085
GO:0061061	muscle structure development	26	0.480026	0.3117
GO:0008366	axon ensheathment	6	0.559991	0.31195
GO:0007272	ensheathment of neurons	6	0.559991	0.3141
GO:0048660	regulation of smooth muscle cell proliferation	7	0.552034	0.3141
GO:0002683	negative regulation of immune system process	12	0.52414	0.31435
GO:0019438	aromatic compound biosynthetic process	138	0.416166	0.315
GO:0051239	regulation of multicellular organismal process	87	0.428107	0.31675
GO:0007165	signal transduction	211	0.408529	0.3181
GO:0042552	myelination	6	0.559991	0.31915
GO:0006023	aminoglycan biosynthetic process	6	0.554409	0.3192
GO:0048015	phosphatidylinositol-mediated signaling	7	0.545909	0.31965
GO:0050727	regulation of inflammatory response	10	0.525511	0.32255
GO:0001775	cell activation	55	0.442298	0.32315
GO:0050663	cytokine secretion	8	0.535128	0.32355
GO:0050868	negative regulation of T cell activation	6	0.55496	0.3243
GO:0048017	inositol lipid-mediated signaling	7	0.545909	0.3247
GO:0050707	regulation of cytokine secretion	8	0.535128	0.3255
GO:0006024	glycosaminoglycan biosynthetic process	6	0.554409	0.3269
GO:0045619	regulation of lymphocyte differentiation	9	0.528858	0.3276
GO:0023061	signal release	19	0.490336	0.32805
GO:0010557	positive regulation of macromolecule biosynthetic process	46	0.448897	0.32885
GO:0046578	regulation of Ras protein signal transduction	20	0.487522	0.32905
GO:0071901	negative regulation of protein serine/threonine kinase activity	6	0.552689	0.32905
GO:0010817	regulation of hormone levels	21	0.485606	0.32925
GO:0098602	single organism cell adhesion	19	0.490905	0.33035
GO:0046631	alpha-beta T cell activation	9	0.529186	0.3326
GO:0051093	negative regulation of developmental process	29	0.466332	0.33535
GO:0071396	cellular response to lipid	16	0.495506	0.33725
GO:0018130	heterocycle biosynthetic process	140	0.412173	0.3405
GO:0007517	muscle organ development	14	0.501698	0.3422
GO:0097305	response to alcohol	14	0.501132	0.3427
GO:0015807	L-amino acid transport	6	0.542422	0.34295
GO:0002673	regulation of acute inflammatory response	6	0.546968	0.34355
GO:0045321	leukocyte activation	47	0.443936	0.34405
GO:0032321	positive regulation of Rho GTPase activity	6	0.543065	0.345
GO:0050790	regulation of catalytic activity	97	0.420316	0.3464
GO:0007409	axonogenesis	22	0.476398	0.34695
GO:0044057	regulation of system process	17	0.488674	0.34875
GO:0002831	regulation of response to biotic stimulus	9	0.517877	0.3496
GO:0046649	lymphocyte activation	44	0.444701	0.3533
GO:0031323	regulation of cellular metabolic process	214	0.402197	0.3564
GO:0032101	regulation of response to external stimulus	29	0.459534	0.35655
GO:0050863	regulation of T cell activation	26	0.467952	0.3566
GO:0007059	chromosome segregation	7	0.528155	0.35835
GO:0061564	axon development	23	0.4689	0.35865
GO:0048871	multicellular organismal homeostasis	8	0.515077	0.3592
GO:0045598	regulation of fat cell differentiation	6	0.532533	0.36275
GO:0014070	response to organic cyclic compound	28	0.458766	0.3631
GO:0017038	protein import	10	0.501679	0.3632
GO:0009891	positive regulation of biosynthetic process	48	0.43657	0.3671
GO:0006606	protein import into nucleus	10	0.501679	0.36775
GO:0046131	pyrimidine ribonucleoside metabolic process	6	0.531295	0.36915
GO:0019725	cellular homeostasis	30	0.453659	0.36925
GO:1902593	single-organism nuclear import	10	0.501679	0.3699
GO:0050708	regulation of protein secretion	9	0.503736	0.37015
GO:0072073	kidney epithelium development	6	0.530157	0.3705
GO:0001816	cytokine production	29	0.454819	0.3706
GO:0007259	JAK-STAT cascade	6	0.525566	0.371
GO:0043393	regulation of protein binding	6	0.522223	0.37125
GO:0009615	response to virus	21	0.470679	0.3718
GO:0044744	protein targeting to nucleus	10	0.501679	0.3739
GO:0051170	nuclear import	10	0.501679	0.37425
GO:0031328	positive regulation of cellular biosynthetic process	48	0.43657	0.37595
GO:0006338	chromatin remodeling	7	0.512149	0.3786
GO:0018212	peptidyl-tyrosine modification	21	0.465931	0.3801
GO:0007369	gastrulation	7	0.515503	0.38015
GO:0045926	negative regulation of growth	9	0.501598	0.38235
GO:0009887	organ morphogenesis	28	0.453724	0.3825
GO:0050880	regulation of blood vessel size	6	0.520559	0.38275
GO:0035150	regulation of tube size	6	0.520559	0.38285
GO:0048589	developmental growth	9	0.501076	0.38285
GO:0051046	regulation of secretion	24	0.459006	0.3845
GO:0045595	regulation of cell differentiation	56	0.428623	0.38465
GO:0018108	peptidyl-tyrosine phosphorylation	21	0.465931	0.3863
GO:0048667	cell morphogenesis involved in neuron differentiation	24	0.458148	0.38665
GO:0030595	leukocyte chemotaxis	7	0.509494	0.38795
GO:0007154	cell communication	229	0.398301	0.3884
GO:0045071	negative regulation of viral genome replication	6	0.515119	0.3899
GO:0043901	negative regulation of multi-organism process	8	0.504453	0.3904
GO:0050731	positive regulation of peptidyl-tyrosine phosphorylation	9	0.496319	0.3904
GO:0006979	response to oxidative stress	9	0.49395	0.39135
GO:0051053	negative regulation of DNA metabolic process	8	0.499646	0.3928
GO:0051241	negative regulation of multicellular organismal process	11	0.48748	0.3928
GO:0045069	regulation of viral genome replication	6	0.515119	0.39325
GO:0051674	localization of cell	53	0.427176	0.3934
GO:0042493	response to drug	25	0.454973	0.3956
GO:0046822	regulation of nucleocytoplasmic transport	6	0.511431	0.39745
GO:0007498	mesoderm development	7	0.507215	0.39755
GO:0048870	cell motility	53	0.427176	0.3982
GO:0044700	single organism signaling	227	0.397284	0.39985
GO:0023052	signaling	227	0.397284	0.4003
GO:0060560	developmental growth involved in morphogenesis	6	0.514111	0.4007
GO:0030217	T cell differentiation	19	0.462885	0.40115
GO:0031175	neuron projection development	33	0.442714	0.4017
GO:0045787	positive regulation of cell cycle	8	0.495748	0.4026
GO:0051098	regulation of binding	8	0.491452	0.4027
GO:0050865	regulation of cell activation	33	0.440806	0.40295
GO:0006140	regulation of nucleotide metabolic process	31	0.44314	0.40335
GO:0045597	positive regulation of cell differentiation	26	0.449088	0.4045
GO:1900542	regulation of purine nucleotide metabolic process	31	0.44314	0.41045
GO:1901700	response to oxygen-containing compound	49	0.42493	0.41185
GO:0044403	symbiosis, encompassing mutualism through parasitism	37	0.432575	0.4138
GO:0016477	cell migration	51	0.422925	0.41435
GO:0051249	regulation of lymphocyte activation	31	0.438846	0.41465
GO:0030030	cell projection organization	49	0.425155	0.41535
GO:0072001	renal system development	9	0.481093	0.4208
GO:0071103	DNA conformation change	9	0.481418	0.4218
GO:0001822	kidney development	9	0.481093	0.4229
GO:0001655	urogenital system development	9	0.481093	0.42295
GO:0046209	nitric oxide metabolic process	6	0.500968	0.42315
GO:0044419	interspecies interaction between organisms	37	0.432575	0.4245
GO:0030155	regulation of cell adhesion	22	0.4488	0.425
GO:0048863	stem cell differentiation	12	0.468828	0.4259
GO:0030162	regulation of proteolysis	24	0.44467	0.427
GO:0001952	regulation of cell-matrix adhesion	6	0.4948	0.4295
GO:0032940	secretion by cell	39	0.42671	0.43125
GO:0009306	protein secretion	10	0.47594	0.43205
GO:0048812	neuron projection morphogenesis	25	0.439435	0.4324
GO:0043547	positive regulation of GTPase activity	23	0.44275	0.43295
GO:0000904	cell morphogenesis involved in differentiation	31	0.43373	0.43375
GO:0051223	regulation of protein transport	17	0.453633	0.4339
GO:1903362	regulation of cellular protein catabolic process	8	0.479839	0.4341
GO:0032956	regulation of actin cytoskeleton organization	12	0.460868	0.436
GO:0052547	regulation of peptidase activity	13	0.463215	0.4366
GO:0051091	positive regulation of sequence-specific DNA binding transcription factor activity	12	0.466222	0.4369
GO:1902532	negative regulation of intracellular signal transduction	14	0.460692	0.43725
GO:1903050	regulation of proteolysis involved in cellular protein catabolic process	8	0.479839	0.4374
GO:1901362	organic cyclic compound biosynthetic process	146	0.397046	0.4387
GO:0032103	positive regulation of response to external stimulus	8	0.47548	0.4395
GO:0007088	regulation of mitosis	6	0.493927	0.43955
GO:0052548	regulation of endopeptidase activity	13	0.463215	0.4405
GO:0048666	neuron development	35	0.428299	0.4407
GO:0006213	pyrimidine nucleoside metabolic process	7	0.478625	0.4431
GO:0065009	regulation of molecular function	117	0.399702	0.4451
GO:0072527	pyrimidine-containing compound metabolic process	7	0.478625	0.44525
GO:0033993	response to lipid	34	0.429208	0.44595
GO:0002694	regulation of leukocyte activation	32	0.428895	0.44625
GO:0043433	negative regulation of sequence-specific DNA binding transcription factor activity	7	0.479195	0.4466
GO:0061136	regulation of proteasomal protein catabolic process	7	0.479195	0.44695
GO:0031329	regulation of cellular catabolic process	46	0.418032	0.44725
GO:0050900	leukocyte migration	20	0.443108	0.44745
GO:0002250	adaptive immune response	15	0.451695	0.44885
GO:0022603	regulation of anatomical structure morphogenesis	22	0.440437	0.44885
GO:0071705	nitrogen compound transport	35	0.425552	0.44935
GO:0032970	regulation of actin filament-based process	13	0.45394	0.45195
GO:0030182	neuron differentiation	52	0.415542	0.4522
GO:0030900	forebrain development	17	0.446809	0.45405
GO:0043409	negative regulation of MAPK cascade	6	0.481763	0.45495
GO:0003018	vascular process in circulatory system	7	0.474589	0.4552
GO:0009888	tissue development	56	0.413469	0.45525
GO:0051716	cellular response to stimulus	255	0.389456	0.4581
GO:0007267	cell-cell signaling	45	0.417743	0.46145
GO:0051056	regulation of small GTPase mediated signal transduction	25	0.432259	0.46305
GO:0090287	regulation of cellular response to growth factor stimulus	6	0.478552	0.4632
GO:0051130	positive regulation of cellular component organization	25	0.430132	0.4653
GO:0071478	cellular response to radiation	9	0.45649	0.4671
GO:0032649	regulation of interferon-gamma production	7	0.469505	0.4675
GO:0002460	adaptive immune response based on somatic recombination of immune receptors built from immunoglobulin superfamily domains	14	0.445259	0.4677
GO:0007187	G-protein coupled receptor signaling pathway, coupled to cyclic nucleotide second messenger	6	0.471807	0.4681
GO:0051146	striated muscle cell differentiation	12	0.44965	0.4704
GO:0010035	response to inorganic substance	19	0.436343	0.4711
GO:0051259	protein oligomerization	14	0.44626	0.47155
GO:0046903	secretion	40	0.416438	0.47345
GO:0016049	cell growth	15	0.441173	0.47375
GO:0043900	regulation of multi-organism process	19	0.435977	0.4739
GO:0007188	adenylate cyclase-modulating G-protein coupled receptor signaling pathway	6	0.471807	0.47455
GO:0050678	regulation of epithelial cell proliferation	8	0.456394	0.4784
GO:0001503	ossification	11	0.444794	0.47845
GO:0050730	regulation of peptidyl-tyrosine phosphorylation	14	0.439932	0.4805
GO:0007423	sensory organ development	14	0.438874	0.4817
GO:0018193	peptidyl-amino acid modification	47	0.41056	0.4834
GO:0032637	interleukin-8 production	6	0.469318	0.4853
GO:0051260	protein homooligomerization	9	0.450642	0.4858
GO:0045927	positive regulation of growth	7	0.459671	0.48635
GO:0006469	negative regulation of protein kinase activity	10	0.444043	0.4878
GO:0019220	regulation of phosphate metabolic process	83	0.39754	0.4889
GO:0051174	regulation of phosphorus metabolic process	83	0.39754	0.48975
GO:0060249	anatomical structure homeostasis	12	0.440329	0.4899
GO:1903034	regulation of response to wounding	14	0.432987	0.4932
GO:0048468	cell development	80	0.397987	0.49405
GO:0048525	negative regulation of viral process	7	0.455044	0.4964
GO:0048585	negative regulation of response to stimulus	47	0.406391	0.4983
GO:0007548	sex differentiation	6	0.460672	0.49855
GO:0042592	homeostatic process	54	0.402294	0.502
GO:0046039	GTP metabolic process	38	0.407694	0.50395
GO:0042063	gliogenesis	9	0.440615	0.50525
GO:1901069	guanosine-containing compound catabolic process	38	0.407694	0.5063
GO:0000122	negative regulation of transcription from RNA polymerase II promoter	23	0.416919	0.50785
GO:0048518	positive regulation of biological process	189	0.385419	0.50865
GO:0006184	GTP catabolic process	38	0.407694	0.50895
GO:0080090	regulation of primary metabolic process	214	0.383919	0.50955
GO:0045862	positive regulation of proteolysis	7	0.445966	0.51255
GO:1900180	regulation of protein localization to nucleus	7	0.44362	0.513
GO:0001649	osteoblast differentiation	8	0.442067	0.5132
GO:0010954	positive regulation of protein processing	7	0.445966	0.515
GO:0045834	positive regulation of lipid metabolic process	7	0.443302	0.5162
GO:0048545	response to steroid hormone	14	0.424528	0.51765
GO:1903319	positive regulation of protein maturation	7	0.445966	0.51775
GO:1901068	guanosine-containing compound metabolic process	39	0.404666	0.5178
GO:0050688	regulation of defense response to virus	8	0.439479	0.51955
GO:0010001	glial cell differentiation	6	0.446816	0.52005
GO:0009968	negative regulation of signal transduction	43	0.400803	0.52015
GO:0042221	response to chemical	117	0.387881	0.52135
GO:0006887	exocytosis	12	0.423858	0.52165
GO:0000902	cell morphogenesis	43	0.403244	0.52255
GO:0048469	cell maturation	6	0.449062	0.52255
GO:0010721	negative regulation of cell development	8	0.437198	0.52325
GO:0015850	organic hydroxy compound transport	7	0.440299	0.5254
GO:0016567	protein ubiquitination	32	0.404233	0.5275
GO:0071560	cellular response to transforming growth factor beta stimulus	10	0.425308	0.5282
GO:0071559	response to transforming growth factor beta	10	0.425308	0.52915
GO:0015672	monovalent inorganic cation transport	14	0.41944	0.5297
GO:0051924	regulation of calcium ion transport	9	0.430188	0.5303
GO:0008277	regulation of G-protein coupled receptor protein signaling pathway	10	0.42833	0.53085
GO:0007411	axon guidance	17	0.417376	0.531
GO:0060429	epithelium development	31	0.405533	0.5317
GO:0006835	dicarboxylic acid transport	10	0.423249	0.53345
GO:0070201	regulation of establishment of protein localization	21	0.411282	0.53415
GO:0097485	neuron projection guidance	17	0.417376	0.5342
GO:0051704	multi-organism process	77	0.389008	0.5344
GO:0010959	regulation of metal ion transport	15	0.416338	0.53505
GO:0031145	anaphase-promoting complex-dependent proteasomal ubiquitin-dependent protein catabolic process	6	0.435433	0.5375
GO:0048878	chemical homeostasis	38	0.401063	0.53805
GO:0032880	regulation of protein localization	26	0.406348	0.53885
GO:0006865	amino acid transport	10	0.423249	0.54005
GO:0010243	response to organonitrogen compound	21	0.410077	0.54045
GO:0031638	zymogen activation	8	0.426627	0.54325
GO:0010648	negative regulation of cell communication	45	0.395025	0.54415
GO:0060537	muscle tissue development	15	0.410933	0.5445
GO:0007179	transforming growth factor beta receptor signaling pathway	9	0.420101	0.54545
GO:0014706	striated muscle tissue development	15	0.410933	0.54575
GO:0030001	metal ion transport	33	0.399814	0.5462
GO:0097202	activation of cysteine-type endopeptidase activity	8	0.426627	0.54705
GO:0044272	sulfur compound biosynthetic process	9	0.422088	0.5484
GO:2001056	positive regulation of cysteine-type endopeptidase activity	8	0.426627	0.5496
GO:0007178	transmembrane receptor protein serine/threonine kinase signaling pathway	9	0.420101	0.55005
GO:0023057	negative regulation of signaling	45	0.394486	0.5512
GO:0032446	protein modification by small protein conjugation	33	0.398696	0.55425
GO:0042391	regulation of membrane potential	10	0.414939	0.5551
GO:0010558	negative regulation of macromolecule biosynthetic process	39	0.393926	0.55565
GO:0009628	response to abiotic stimulus	47	0.39232	0.55605
GO:0071407	cellular response to organic cyclic compound	12	0.41161	0.55695
GO:0030968	endoplasmic reticulum unfolded protein response	8	0.417464	0.55895
GO:0032989	cellular component morphogenesis	47	0.390722	0.55895
GO:0016070	RNA metabolic process	158	0.379322	0.559
GO:0009187	cyclic nucleotide metabolic process	6	0.422723	0.55955
GO:0035966	response to topologically incorrect protein	8	0.417464	0.5606
GO:0008637	apoptotic mitochondrial changes	6	0.427129	0.56085
GO:0045444	fat cell differentiation	10	0.410205	0.5633
GO:0001819	positive regulation of cytokine production	15	0.405108	0.56425
GO:0043903	regulation of symbiosis, encompassing mutualism through parasitism	12	0.407166	0.5643
GO:0034620	cellular response to unfolded protein	8	0.417464	0.56485
GO:0072331	signal transduction by p53 class mediator	11	0.408456	0.56525
GO:0035967	cellular response to topologically incorrect protein	8	0.417464	0.56595
GO:0006898	receptor-mediated endocytosis	7	0.421105	0.56675
GO:0060341	regulation of cellular localization	43	0.389971	0.5671
GO:0006937	regulation of muscle contraction	8	0.412579	0.5674
GO:0006986	response to unfolded protein	8	0.417464	0.5678
GO:0051092	positive regulation of NF-kappaB transcription factor activity	10	0.409181	0.56845
GO:0006984	ER-nucleus signaling pathway	8	0.417464	0.569
GO:0021537	telencephalon development	7	0.414359	0.57035
GO:0009896	positive regulation of catabolic process	11	0.405085	0.57185
GO:0043068	positive regulation of programmed cell death	17	0.399708	0.57205
GO:0033673	negative regulation of kinase activity	11	0.40779	0.5721
GO:0043065	positive regulation of apoptotic process	17	0.399708	0.57235
GO:0055002	striated muscle cell development	7	0.413727	0.5724
GO:0032870	cellular response to hormone stimulus	15	0.400446	0.57335
GO:0071229	cellular response to acid chemical	7	0.412371	0.5737
GO:0009894	regulation of catabolic process	53	0.385148	0.5746
GO:0030855	epithelial cell differentiation	18	0.398985	0.5751
GO:0080135	regulation of cellular response to stress	16	0.395877	0.5752
GO:1902531	regulation of intracellular signal transduction	68	0.383539	0.57545
GO:0007186	G-protein coupled receptor signaling pathway	33	0.390535	0.5762
GO:0050848	regulation of calcium-mediated signaling	6	0.410593	0.57795
GO:0055001	muscle cell development	7	0.413727	0.5798
GO:0007268	synaptic transmission	23	0.39329	0.58105
GO:0022607	cellular component assembly	81	0.380647	0.58405
GO:0050920	regulation of chemotaxis	6	0.409613	0.58435
GO:0007166	cell surface receptor signaling pathway	120	0.377807	0.5858
GO:0050821	protein stabilization	6	0.412869	0.58595
GO:0050795	regulation of behavior	6	0.409613	0.58695
GO:0032320	positive regulation of Ras GTPase activity	12	0.396731	0.5872
GO:0006694	steroid biosynthetic process	9	0.402217	0.5873
GO:0050921	positive regulation of chemotaxis	6	0.409613	0.58795
GO:0048520	positive regulation of behavior	6	0.409613	0.58905
GO:0070647	protein modification by small protein conjugation or removal	35	0.386144	0.58985
GO:0032609	interferon-gamma production	9	0.39978	0.58995
GO:0098660	inorganic ion transmembrane transport	22	0.391065	0.59005
GO:0045732	positive regulation of protein catabolic process	8	0.402837	0.59045
GO:0043010	camera-type eye development	9	0.401738	0.5909
GO:0000226	microtubule cytoskeleton organization	23	0.390338	0.5912
GO:0040007	growth	31	0.385619	0.59345
GO:0071900	regulation of protein serine/threonine kinase activity	17	0.394039	0.5938
GO:0010942	positive regulation of cell death	18	0.389229	0.59505
GO:0010563	negative regulation of phosphorus metabolic process	17	0.389903	0.59545
GO:0051050	positive regulation of transport	32	0.385203	0.5959
GO:0022412	cellular process involved in reproduction in multicellular organism	7	0.400917	0.59595
GO:0034976	response to endoplasmic reticulum stress	9	0.398963	0.596
GO:0006468	protein phosphorylation	73	0.379013	0.5963
GO:0021700	developmental maturation	9	0.398739	0.59735
GO:0045936	negative regulation of phosphate metabolic process	17	0.389903	0.59855
GO:0051783	regulation of nuclear division	7	0.399048	0.6
GO:0001933	negative regulation of protein phosphorylation	14	0.389705	0.60075
GO:0045892	negative regulation of transcription, DNA-templated	30	0.383626	0.601
GO:0007249	I-kappaB kinase/NF-kappaB signaling	15	0.389525	0.6023
GO:0071310	cellular response to organic substance	71	0.378379	0.6025
GO:0043122	regulation of I-kappaB kinase/NF-kappaB signaling	15	0.389525	0.60275
GO:0042326	negative regulation of phosphorylation	14	0.389705	0.6041
GO:0000086	G2/M transition of mitotic cell cycle	12	0.386804	0.6052
GO:0006766	vitamin metabolic process	8	0.399611	0.6052
GO:0010810	regulation of cell-substrate adhesion	10	0.391076	0.6061
GO:0043270	positive regulation of ion transport	7	0.393071	0.6088
GO:0009416	response to light stimulus	13	0.389432	0.6097
GO:0046034	ATP metabolic process	25	0.380783	0.6131
GO:0044839	cell cycle G2/M phase transition	12	0.386804	0.61335
GO:0097191	extrinsic apoptotic signaling pathway	14	0.385066	0.6139
GO:0032844	regulation of homeostatic process	14	0.383227	0.6143
GO:0051090	regulation of sequence-specific DNA binding transcription factor activity	19	0.382715	0.61625
GO:0048858	cell projection morphogenesis	34	0.377412	0.61795
GO:0071496	cellular response to external stimulus	7	0.389942	0.61845
GO:0009059	macromolecule biosynthetic process	172	0.370816	0.6188
GO:0051781	positive regulation of cell division	6	0.39008	0.6194
GO:0006732	coenzyme metabolic process	7	0.388228	0.6234
GO:0035725	sodium ion transmembrane transport	8	0.386334	0.6247
GO:0043281	regulation of cysteine-type endopeptidase activity involved in apoptotic process	7	0.385798	0.6247
GO:1902679	negative regulation of RNA biosynthetic process	31	0.376267	0.6249
GO:0090316	positive regulation of intracellular protein transport	7	0.380721	0.62505
GO:0006919	activation of cysteine-type endopeptidase activity involved in apoptotic process	7	0.385798	0.62555
GO:0010033	response to organic substance	89	0.370705	0.62575
GO:0034645	cellular macromolecule biosynthetic process	167	0.370841	0.62605
GO:0044085	cellular component biogenesis	83	0.371264	0.62705
GO:0072522	purine-containing compound biosynthetic process	7	0.383541	0.6276
GO:0098662	inorganic cation transmembrane transport	20	0.378183	0.6286
GO:0042176	regulation of protein catabolic process	16	0.376208	0.62865
GO:0009152	purine ribonucleotide biosynthetic process	7	0.383541	0.63065
GO:0006164	purine nucleotide biosynthetic process	7	0.383541	0.6308
GO:0007507	heart development	20	0.375695	0.63105
GO:0043280	positive regulation of cysteine-type endopeptidase activity involved in apoptotic process	7	0.385798	0.63135
GO:0016485	protein processing	25	0.373754	0.63165
GO:0072659	protein localization to plasma membrane	8	0.384125	0.63165
GO:0032868	response to insulin	7	0.380794	0.63195
GO:0050680	negative regulation of epithelial cell proliferation	7	0.383678	0.63215
GO:0007009	plasma membrane organization	8	0.384125	0.63265
GO:0043269	regulation of ion transport	20	0.376452	0.63335
GO:0072330	monocarboxylic acid biosynthetic process	7	0.379512	0.634
GO:0048729	tissue morphogenesis	19	0.373974	0.63465
GO:0030902	hindbrain development	6	0.38221	0.6353
GO:2000113	negative regulation of cellular macromolecule biosynthetic process	37	0.372374	0.63735
GO:0007276	gamete generation	18	0.376073	0.6375
GO:0006814	sodium ion transport	11	0.374128	0.6416
GO:0035051	cardiocyte differentiation	6	0.373063	0.6417
GO:0040008	regulation of growth	22	0.372805	0.6422
GO:0006310	DNA recombination	18	0.371531	0.64315
GO:0032990	cell part morphogenesis	35	0.371812	0.64335
GO:0001944	vasculature development	16	0.374026	0.6434
GO:0055067	monovalent inorganic cation homeostasis	6	0.379093	0.64355
GO:2000116	regulation of cysteine-type endopeptidase activity	9	0.376604	0.64365
GO:0009167	purine ribonucleoside monophosphate metabolic process	26	0.370086	0.6452
GO:0009126	purine nucleoside monophosphate metabolic process	26	0.370086	0.6465
GO:0051348	negative regulation of transferase activity	19	0.36937	0.648
GO:0006304	DNA modification	8	0.374703	0.6497
GO:0031647	regulation of protein stability	9	0.370002	0.6509
GO:0012501	programmed cell death	90	0.366449	0.65125
GO:0007050	cell cycle arrest	12	0.364849	0.65445
GO:0051169	nuclear transport	16	0.36313	0.65565
GO:0009890	negative regulation of biosynthetic process	42	0.365371	0.6568
GO:0071363	cellular response to growth factor stimulus	23	0.365706	0.6586
GO:0031327	negative regulation of cellular biosynthetic process	42	0.365371	0.6592
GO:0015849	organic acid transport	13	0.362244	0.6598
GO:0009128	purine nucleoside monophosphate catabolic process	24	0.363716	0.6599
GO:0046942	carboxylic acid transport	13	0.362244	0.6602
GO:0009260	ribonucleotide biosynthetic process	9	0.366869	0.6604
GO:0006913	nucleocytoplasmic transport	16	0.36313	0.66105
GO:0006915	apoptotic process	90	0.366449	0.6617
GO:0051188	cofactor biosynthetic process	6	0.364431	0.66245
GO:0046390	ribose phosphate biosynthetic process	9	0.366869	0.6635
GO:0007420	brain development	30	0.363654	0.6641
GO:0009158	ribonucleoside monophosphate catabolic process	24	0.363716	0.66465
GO:0009125	nucleoside monophosphate catabolic process	24	0.363716	0.66485
GO:0009169	purine ribonucleoside monophosphate catabolic process	24	0.363716	0.66665
GO:0048167	regulation of synaptic plasticity	6	0.363538	0.66865
GO:0001568	blood vessel development	15	0.359064	0.66945
GO:0006200	ATP catabolic process	24	0.363716	0.6699
GO:0045934	negative regulation of nucleobase-containing compound metabolic process	42	0.362811	0.6701
GO:0050804	regulation of synaptic transmission	13	0.362021	0.67045
GO:0040013	negative regulation of locomotion	13	0.356897	0.67365
GO:0010631	epithelial cell migration	9	0.3569	0.67395
GO:0010952	positive regulation of peptidase activity	9	0.359289	0.6742
GO:0006508	proteolysis	61	0.361088	0.67425
GO:0010950	positive regulation of endopeptidase activity	9	0.359289	0.67485
GO:0048584	positive regulation of response to stimulus	81	0.362208	0.6749
GO:0007283	spermatogenesis	16	0.356505	0.6751
GO:0060255	regulation of macromolecule metabolic process	199	0.36435	0.67545
GO:0090130	tissue migration	9	0.3569	0.6759
GO:0030336	negative regulation of cell migration	13	0.356897	0.6769
GO:0072358	cardiovascular system development	28	0.358067	0.6769
GO:2000146	negative regulation of cell motility	13	0.356897	0.6774
GO:0008284	positive regulation of cell proliferation	33	0.35851	0.67815
GO:0051271	negative regulation of cellular component movement	13	0.356897	0.6783
GO:0042692	muscle cell differentiation	16	0.354572	0.67935
GO:0044703	multi-organism reproductive process	21	0.357314	0.6799
GO:0015980	energy derivation by oxidation of organic compounds	13	0.354879	0.6802
GO:0033157	regulation of intracellular protein transport	9	0.353016	0.6812
GO:0019953	sexual reproduction	19	0.358015	0.6813
GO:0048232	male gamete generation	16	0.356505	0.6814
GO:0090132	epithelium migration	9	0.3569	0.68215
GO:0002009	morphogenesis of an epithelium	12	0.353992	0.68275
GO:0072359	circulatory system development	28	0.358067	0.6842
GO:0006112	energy reserve metabolic process	8	0.350012	0.68675
GO:0002253	activation of immune response	28	0.35547	0.6887
GO:0048864	stem cell development	9	0.351848	0.6889
GO:0098655	cation transmembrane transport	24	0.35475	0.69
GO:0006605	protein targeting	21	0.353062	0.6916
GO:0035335	peptidyl-tyrosine dephosphorylation	13	0.347864	0.69245
GO:0051240	positive regulation of multicellular organismal process	24	0.35287	0.693
GO:0043405	regulation of MAP kinase activity	12	0.344663	0.6931
GO:0030278	regulation of ossification	6	0.3445	0.69335
GO:0001654	eye development	10	0.347404	0.6937
GO:0044764	multi-organism cellular process	35	0.353046	0.694
GO:0016125	sterol metabolic process	7	0.347131	0.6942
GO:0009205	purine ribonucleoside triphosphate metabolic process	63	0.356637	0.6943
GO:0070848	response to growth factor	24	0.3526	0.69535
GO:0009144	purine nucleoside triphosphate metabolic process	63	0.356637	0.69635
GO:0034765	regulation of ion transmembrane transport	15	0.347214	0.697
GO:0031669	cellular response to nutrient levels	6	0.344522	0.6975
GO:0031668	cellular response to extracellular stimulus	6	0.344522	0.6979
GO:0016032	viral process	35	0.353046	0.7019
GO:0034762	regulation of transmembrane transport	15	0.347214	0.7024
GO:0043434	response to peptide hormone	11	0.341356	0.70385
GO:0019079	viral genome replication	9	0.344038	0.704
GO:0022618	ribonucleoprotein complex assembly	6	0.336435	0.7045
GO:0048646	anatomical structure formation involved in morphogenesis	39	0.352476	0.70475
GO:1901652	response to peptide	11	0.341356	0.70675
GO:0051248	negative regulation of protein metabolic process	34	0.349453	0.70765
GO:0051172	negative regulation of nitrogen compound metabolic process	44	0.34958	0.71
GO:0022613	ribonucleoprotein complex biogenesis	9	0.338208	0.71005
GO:0051493	regulation of cytoskeleton organization	19	0.344556	0.71005
GO:1901136	carbohydrate derivative catabolic process	66	0.351121	0.7103
GO:0001525	angiogenesis	12	0.34388	0.71065
GO:0048514	blood vessel morphogenesis	14	0.339017	0.71175
GO:0009164	nucleoside catabolic process	66	0.351121	0.7121
GO:0042127	regulation of cell proliferation	60	0.353264	0.7121
GO:0071826	ribonucleoprotein complex subunit organization	6	0.336435	0.7129
GO:0006812	cation transport	41	0.349296	0.71375
GO:0051253	negative regulation of RNA metabolic process	37	0.349453	0.71385
GO:0046165	alcohol biosynthetic process	11	0.339075	0.7145
GO:0032787	monocarboxylic acid metabolic process	22	0.343182	0.7152
GO:0051049	regulation of transport	64	0.353708	0.71525
GO:0060485	mesenchyme development	7	0.333841	0.71575
GO:1901698	response to nitrogen compound	26	0.343846	0.71575
GO:0035556	intracellular signal transduction	104	0.355879	0.71655
GO:0070838	divalent metal ion transport	21	0.341093	0.7166
GO:0090068	positive regulation of cell cycle process	14	0.335532	0.7167
GO:0008202	steroid metabolic process	12	0.339637	0.7179
GO:0072511	divalent inorganic cation transport	21	0.341093	0.71865
GO:1901658	glycosyl compound catabolic process	66	0.351121	0.72065
GO:0009154	purine ribonucleotide catabolic process	62	0.348881	0.7213
GO:0009261	ribonucleotide catabolic process	62	0.348881	0.72185
GO:0008203	cholesterol metabolic process	6	0.327395	0.7222
GO:0051345	positive regulation of hydrolase activity	46	0.347188	0.7224
GO:0042454	ribonucleoside catabolic process	66	0.351121	0.72265
GO:0001667	ameboidal cell migration	12	0.333286	0.72305
GO:0009166	nucleotide catabolic process	62	0.348881	0.72305
GO:0046130	purine ribonucleoside catabolic process	62	0.348881	0.72335
GO:0071902	positive regulation of protein serine/threonine kinase activity	11	0.333333	0.72345
GO:0048609	multicellular organismal reproductive process	20	0.337442	0.7235
GO:0032504	multicellular organism reproduction	20	0.337442	0.7239
GO:0006152	purine nucleoside catabolic process	62	0.348881	0.7244
GO:0009612	response to mechanical stimulus	7	0.326372	0.7245
GO:0043523	regulation of neuron apoptotic process	7	0.327908	0.7251
GO:0006816	calcium ion transport	21	0.341093	0.7252
GO:0009143	nucleoside triphosphate catabolic process	62	0.348881	0.7256
GO:0051186	cofactor metabolic process	10	0.3329	0.72565
GO:0007169	transmembrane receptor protein tyrosine kinase signaling pathway	27	0.34029	0.7258
GO:1901292	nucleoside phosphate catabolic process	62	0.348881	0.72625
GO:0006195	purine nucleotide catabolic process	62	0.348881	0.72635
GO:0051402	neuron apoptotic process	7	0.327908	0.72635
GO:0072523	purine-containing compound catabolic process	62	0.348881	0.72685
GO:0009146	purine nucleoside triphosphate catabolic process	62	0.348881	0.7272
GO:0009203	ribonucleoside triphosphate catabolic process	62	0.348881	0.72735
GO:0009207	purine ribonucleoside triphosphate catabolic process	62	0.348881	0.72815
GO:0032069	regulation of nuclease activity	7	0.32808	0.7282
GO:0010646	regulation of cell communication	128	0.353629	0.72845
GO:0072594	establishment of protein localization to organelle	18	0.333881	0.729
GO:1901653	cellular response to peptide	8	0.324432	0.72915
GO:0023051	regulation of signaling	128	0.353341	0.7306
GO:0006091	generation of precursor metabolites and energy	17	0.331279	0.73215
GO:0009199	ribonucleoside triphosphate metabolic process	65	0.346396	0.7335
GO:0071375	cellular response to peptide hormone stimulus	8	0.324432	0.7336
GO:0050673	epithelial cell proliferation	11	0.329574	0.7342
GO:0009141	nucleoside triphosphate metabolic process	65	0.346396	0.7345
GO:0044033	multi-organism metabolic process	9	0.322359	0.7348
GO:0071887	leukocyte apoptotic process	7	0.31953	0.7361
GO:0007162	negative regulation of cell adhesion	7	0.320856	0.73635
GO:0009161	ribonucleoside monophosphate metabolic process	28	0.337102	0.7364
GO:0009123	nucleoside monophosphate metabolic process	28	0.337102	0.73655
GO:0007018	microtubule-based movement	10	0.325037	0.7387
GO:0007219	Notch signaling pathway	6	0.310834	0.73895
GO:0009966	regulation of signal transduction	114	0.350279	0.7403
GO:0090257	regulation of muscle system process	10	0.318217	0.7405
GO:0050767	regulation of neurogenesis	26	0.335788	0.7425
GO:0043687	post-translational protein modification	8	0.314366	0.744
GO:0008543	fibroblast growth factor receptor signaling pathway	9	0.314726	0.74815
GO:1901617	organic hydroxy compound biosynthetic process	12	0.323462	0.7492
GO:0015711	organic anion transport	19	0.324481	0.74975
GO:0050792	regulation of viral process	11	0.318192	0.7512
GO:0007264	small GTPase mediated signal transduction	28	0.331143	0.7524
GO:1901699	cellular response to nitrogen compound	15	0.323295	0.75255
GO:0030168	platelet activation	10	0.313128	0.7538
GO:0006631	fatty acid metabolic process	12	0.318642	0.75425
GO:0007224	smoothened signaling pathway	10	0.313448	0.75455
GO:0051604	protein maturation	28	0.327627	0.7549
GO:0006470	protein dephosphorylation	16	0.319722	0.75595
GO:0051272	positive regulation of cellular component movement	16	0.320586	0.75645
GO:0046434	organophosphate catabolic process	64	0.341038	0.757
GO:2000147	positive regulation of cell motility	16	0.320586	0.75715
GO:0040029	regulation of gene expression, epigenetic	7	0.310478	0.75725
GO:0040017	positive regulation of locomotion	16	0.320586	0.7593
GO:0045785	positive regulation of cell adhesion	9	0.309112	0.75955
GO:0007030	Golgi organization	8	0.30301	0.76125
GO:0009725	response to hormone	28	0.327207	0.76225
GO:0048522	positive regulation of cellular process	160	0.349667	0.76435
GO:0046486	glycerolipid metabolic process	16	0.315933	0.76505
GO:0071156	regulation of cell cycle arrest	8	0.300818	0.7654
GO:0006352	DNA-templated transcription, initiation	8	0.302104	0.766
GO:0007265	Ras protein signal transduction	14	0.315159	0.76645
GO:0030036	actin cytoskeleton organization	22	0.322326	0.7671
GO:0042278	purine nucleoside metabolic process	67	0.337569	0.76865
GO:0006457	protein folding	7	0.2986	0.77015
GO:0046128	purine ribonucleoside metabolic process	67	0.337569	0.77055
GO:0060284	regulation of cell development	31	0.322965	0.7751
GO:0010629	negative regulation of gene expression	37	0.326645	0.7776
GO:0042060	wound healing	25	0.319907	0.77875
GO:0051276	chromosome organization	33	0.322669	0.77905
GO:0051960	regulation of nervous system development	28	0.31888	0.7794
GO:0071158	positive regulation of cell cycle arrest	6	0.275506	0.7805
GO:0019439	aromatic compound catabolic process	76	0.335852	0.78055
GO:0016310	phosphorylation	88	0.33876	0.7814
GO:0018279	protein N-linked glycosylation via asparagine	7	0.285081	0.7835
GO:0019216	regulation of lipid metabolic process	12	0.300145	0.78405
GO:0006487	protein N-linked glycosylation	7	0.285081	0.7841
GO:0007067	mitotic nuclear division	19	0.31081	0.78455
GO:0007173	epidermal growth factor receptor signaling pathway	12	0.297473	0.78465
GO:0046488	phosphatidylinositol metabolic process	9	0.292215	0.78535
GO:0010467	gene expression	185	0.346288	0.78555
GO:0006367	transcription initiation from RNA polymerase II promoter	7	0.282982	0.787
GO:0018196	peptidyl-asparagine modification	7	0.285081	0.7872
GO:0070997	neuron death	8	0.286401	0.7878
GO:0031324	negative regulation of cellular metabolic process	73	0.333837	0.7884
GO:0055085	transmembrane transport	50	0.328434	0.78855
GO:0051168	nuclear export	6	0.261254	0.78985
GO:0090304	nucleic acid metabolic process	186	0.345119	0.7913
GO:0038127	ERBB signaling pathway	12	0.297473	0.79165
GO:1901214	regulation of neuron death	8	0.286401	0.79335
GO:0008219	cell death	98	0.337244	0.7951
GO:1901361	organic cyclic compound catabolic process	77	0.331663	0.79585
GO:0090150	establishment of protein localization to membrane	13	0.293094	0.79615
GO:0000165	MAPK cascade	23	0.309301	0.7967
GO:0016265	death	98	0.337244	0.79775
GO:0034220	ion transmembrane transport	32	0.317816	0.79825
GO:0009451	RNA modification	7	0.270349	0.7989
GO:0030335	positive regulation of cell migration	15	0.297177	0.79915
GO:0034655	nucleobase-containing compound catabolic process	75	0.33123	0.79925
GO:0044699	single-organism process	522	0.357545	0.7994
GO:0008285	negative regulation of cell proliferation	30	0.314371	0.79965
GO:0009119	ribonucleoside metabolic process	73	0.330221	0.79995
GO:0006875	cellular metal ion homeostasis	18	0.299933	0.80245
GO:0044270	cellular nitrogen compound catabolic process	75	0.33123	0.8031
GO:0055114	oxidation-reduction process	36	0.314701	0.8039
GO:0032879	regulation of localization	90	0.334562	0.8053
GO:1901565	organonitrogen compound catabolic process	72	0.327359	0.8061
GO:0016051	carbohydrate biosynthetic process	10	0.281396	0.80725
GO:0006997	nucleus organization	6	0.242553	0.8077
GO:0016053	organic acid biosynthetic process	12	0.28332	0.8088
GO:0032508	DNA duplex unwinding	6	0.230465	0.8101
GO:0046394	carboxylic acid biosynthetic process	12	0.28332	0.811
GO:0046700	heterocycle catabolic process	76	0.327013	0.8125
GO:0032392	DNA geometric change	6	0.230465	0.81315
GO:1901657	glycosyl compound metabolic process	74	0.327107	0.8132
GO:0009116	nucleoside metabolic process	74	0.327107	0.81395
GO:0008544	epidermis development	10	0.275686	0.814
GO:0045017	glycerolipid biosynthetic process	13	0.284262	0.81435
GO:0043603	cellular amide metabolic process	6	0.215818	0.8155
GO:0023014	signal transduction by phosphorylation	24	0.299296	0.81665
GO:0006869	lipid transport	11	0.277199	0.8177
GO:0043588	skin development	10	0.275686	0.8188
GO:0032409	regulation of transporter activity	7	0.244295	0.82035
GO:0044344	cellular response to fibroblast growth factor stimulus	10	0.273988	0.82045
GO:0009892	negative regulation of metabolic process	82	0.3259	0.82065
GO:0000003	reproduction	23	0.294019	0.8207
GO:0071774	response to fibroblast growth factor	10	0.273988	0.8209
GO:0031400	negative regulation of protein modification process	23	0.294588	0.82445
GO:0010605	negative regulation of macromolecule metabolic process	79	0.32413	0.82475
GO:0048738	cardiac muscle tissue development	9	0.264841	0.8248
GO:0034504	protein localization to nucleus	11	0.273015	0.82525
GO:0007017	microtubule-based process	29	0.300425	0.8264
GO:0009611	response to wounding	39	0.307038	0.8275
GO:0032269	negative regulation of cellular protein metabolic process	30	0.299188	0.82895
GO:0006163	purine nucleotide metabolic process	72	0.320405	0.8292
GO:0007167	enzyme linked receptor protein signaling pathway	33	0.301991	0.82935
GO:0097190	apoptotic signaling pathway	30	0.298799	0.8304
GO:0031397	negative regulation of protein ubiquitination	8	0.249019	0.8316
GO:0006661	phosphatidylinositol biosynthetic process	7	0.21473	0.8318
GO:1903321	negative regulation of protein modification by small protein conjugation or removal	8	0.249019	0.83265
GO:0009150	purine ribonucleotide metabolic process	72	0.320405	0.83325
GO:0007010	cytoskeleton organization	49	0.310044	0.83525
GO:0016568	chromatin modification	22	0.285608	0.8355
GO:0038095	Fc-epsilon receptor signaling pathway	11	0.263051	0.83595
GO:0032388	positive regulation of intracellular transport	10	0.259296	0.83615
GO:0071417	cellular response to organonitrogen compound	13	0.267652	0.83665
GO:0031325	positive regulation of cellular metabolic process	88	0.32234	0.83765
GO:0006650	glycerophospholipid metabolic process	14	0.275302	0.83825
GO:0010639	negative regulation of organelle organization	11	0.25939	0.8387
GO:0010769	regulation of cell morphogenesis involved in differentiation	11	0.255423	0.84245
GO:0043408	regulation of MAPK cascade	22	0.282905	0.8439
GO:0043648	dicarboxylic acid metabolic process	8	0.224462	0.84545
GO:0001934	positive regulation of protein phosphorylation	33	0.294465	0.8455
GO:0006820	anion transport	24	0.285719	0.8472
GO:1903322	positive regulation of protein modification by small protein conjugation or removal	10	0.248385	0.8474
GO:0051128	regulation of cellular component organization	71	0.31496	0.84775
GO:0008283	cell proliferation	78	0.317322	0.848
GO:0006897	endocytosis	18	0.27257	0.84925
GO:0000280	nuclear division	24	0.28137	0.85035
GO:0001932	regulation of protein phosphorylation	48	0.304507	0.8521
GO:0055065	metal ion homeostasis	20	0.270893	0.8524
GO:0051438	regulation of ubiquitin-protein transferase activity	8	0.21297	0.85245
GO:0048285	organelle fission	24	0.28137	0.85275
GO:0044283	small molecule biosynthetic process	22	0.276039	0.8528
GO:1902533	positive regulation of intracellular signal transduction	35	0.293355	0.8536
GO:0010604	positive regulation of macromolecule metabolic process	86	0.316926	0.85365
GO:0051340	regulation of ligase activity	8	0.21297	0.8539
GO:0072521	purine-containing compound metabolic process	73	0.313086	0.857
GO:0032147	activation of protein kinase activity	12	0.248717	0.8588
GO:0006486	protein glycosylation	16	0.261703	0.85955
GO:0001101	response to acid chemical	15	0.258235	0.8603
GO:0043413	macromolecule glycosylation	16	0.261703	0.86065
GO:0019693	ribose phosphate metabolic process	74	0.310206	0.86075
GO:0010876	lipid localization	12	0.24604	0.8623
GO:0006325	chromatin organization	23	0.271959	0.86355
GO:0035295	tube development	16	0.259842	0.86405
GO:0006974	cellular response to DNA damage stimulus	42	0.293807	0.8654
GO:0009259	ribonucleotide metabolic process	74	0.310206	0.8654
GO:0030163	protein catabolic process	33	0.283268	0.8654
GO:0002764	immune response-regulating signaling pathway	29	0.277505	0.86645
GO:0048519	negative regulation of biological process	173	0.328295	0.8666
GO:0010927	cellular component assembly involved in morphogenesis	11	0.232684	0.867
GO:0033043	regulation of organelle organization	36	0.285108	0.87005
GO:0006417	regulation of translation	13	0.243038	0.87105
GO:0072657	protein localization to membrane	18	0.259117	0.8733
GO:0038179	neurotrophin signaling pathway	11	0.230548	0.87465
GO:0006259	DNA metabolic process	55	0.295466	0.8759
GO:0048011	neurotrophin TRK receptor signaling pathway	11	0.230548	0.87625
GO:0010720	positive regulation of cell development	10	0.208399	0.87795
GO:0009719	response to endogenous stimulus	47	0.288036	0.8805
GO:0042327	positive regulation of phosphorylation	35	0.276738	0.88085
GO:0042325	regulation of phosphorylation	52	0.292225	0.88105
GO:0019882	antigen processing and presentation	15	0.240807	0.88125
GO:0046474	glycerophospholipid biosynthetic process	11	0.214511	0.8817
GO:0002757	immune response-activating signal transduction	25	0.262559	0.88175
GO:0001558	regulation of cell growth	11	0.216806	0.8843
GO:0006790	sulfur compound metabolic process	16	0.244774	0.8851
GO:0038093	Fc receptor signaling pathway	12	0.222928	0.88655
GO:0006644	phospholipid metabolic process	17	0.246291	0.8874
GO:0010498	proteasomal protein catabolic process	19	0.246888	0.89005
GO:0051129	negative regulation of cellular component organization	24	0.254048	0.8909
GO:0009893	positive regulation of metabolic process	92	0.304217	0.8936
GO:0006796	phosphate-containing compound metabolic process	178	0.320597	0.89525
GO:0030003	cellular cation homeostasis	20	0.247069	0.89555
GO:0044257	cellular protein catabolic process	27	0.256847	0.89555
GO:0051301	cell division	36	0.266937	0.8975
GO:0031396	regulation of protein ubiquitination	13	0.217656	0.8978
GO:0051603	proteolysis involved in cellular protein catabolic process	27	0.256847	0.89835
GO:1903320	regulation of protein modification by small protein conjugation or removal	13	0.217656	0.89845
GO:0043067	regulation of programmed cell death	62	0.289737	0.89875
GO:0006873	cellular ion homeostasis	20	0.247069	0.8989
GO:0006811	ion transport	60	0.289893	0.8991
GO:0016192	vesicle-mediated transport	42	0.274739	0.8992
GO:0070588	calcium ion transmembrane transport	11	0.194951	0.8992
GO:0010256	endomembrane system organization	22	0.245933	0.8993
GO:0051051	negative regulation of transport	12	0.200865	0.90115
GO:0070085	glycosylation	17	0.235952	0.9018
GO:0051302	regulation of cell division	14	0.223056	0.9022
GO:0006793	phosphorus metabolic process	181	0.319771	0.9029
GO:0043170	macromolecule metabolic process	339	0.331247	0.9029
GO:0045786	negative regulation of cell cycle	20	0.237725	0.9035
GO:0044262	cellular carbohydrate metabolic process	15	0.218749	0.904
GO:0051270	regulation of cellular component movement	31	0.257777	0.90485
GO:1901566	organonitrogen compound biosynthetic process	29	0.254709	0.9053
GO:0097193	intrinsic apoptotic signaling pathway	14	0.211632	0.90815
GO:0044249	cellular biosynthetic process	208	0.320518	0.90865
GO:0055086	nucleobase-containing small molecule metabolic process	85	0.295698	0.90985
GO:0048523	negative regulation of cellular process	157	0.313297	0.90995
GO:0051246	regulation of protein metabolic process	94	0.299468	0.91015
GO:0065008	regulation of biological quality	123	0.305813	0.9104
GO:0044712	single-organism catabolic process	91	0.29619	0.9108
GO:0010562	positive regulation of phosphorus metabolic process	37	0.260439	0.91095
GO:0045664	regulation of neuron differentiation	21	0.234572	0.9111
GO:0007005	mitochondrion organization	16	0.222912	0.91135
GO:0045937	positive regulation of phosphate metabolic process	37	0.260439	0.91215
GO:0032386	regulation of intracellular transport	17	0.222171	0.91225
GO:0071495	cellular response to endogenous stimulus	35	0.255127	0.91445
GO:0043085	positive regulation of catalytic activity	63	0.282446	0.9149
GO:0006260	DNA replication	13	0.198672	0.91555
GO:0022604	regulation of cell morphogenesis	16	0.213201	0.9156
GO:0007599	hemostasis	21	0.229316	0.9161
GO:0015031	protein transport	65	0.283212	0.91635
GO:0006511	ubiquitin-dependent protein catabolic process	22	0.2313	0.9165
GO:0007596	blood coagulation	21	0.229316	0.9166
GO:0090066	regulation of anatomical structure size	14	0.195948	0.91735
GO:0019941	modification-dependent protein catabolic process	22	0.2313	0.9174
GO:0006139	nucleobase-containing compound metabolic process	252	0.322251	0.91745
GO:0000082	G1/S transition of mitotic cell cycle	15	0.204153	0.91805
GO:0040012	regulation of locomotion	30	0.244191	0.91845
GO:1902580	single-organism cellular localization	23	0.231575	0.91885
GO:0050817	coagulation	21	0.229316	0.9192
GO:1901135	carbohydrate derivative metabolic process	108	0.298054	0.92075
GO:1902578	single-organism localization	23	0.231575	0.9209
GO:0042981	regulation of apoptotic process	61	0.277061	0.9211
GO:0033365	protein localization to organelle	28	0.235047	0.92135
GO:1901576	organic substance biosynthetic process	212	0.316711	0.9217
GO:2000145	regulation of cell motility	30	0.244191	0.9221
GO:0010941	regulation of cell death	64	0.278503	0.9229
GO:0007346	regulation of mitotic cell cycle	22	0.226053	0.924
GO:0006753	nucleoside phosphate metabolic process	80	0.284614	0.92445
GO:0044843	cell cycle G1/S phase transition	15	0.204153	0.92475
GO:0009117	nucleotide metabolic process	80	0.284614	0.9255
GO:0009058	biosynthetic process	213	0.315122	0.92575
GO:0019058	viral life cycle	15	0.194417	0.928
GO:0050878	regulation of body fluid levels	23	0.219651	0.92915
GO:0043161	proteasome-mediated ubiquitin-dependent protein catabolic process	16	0.194693	0.9301
GO:0044093	positive regulation of molecular function	77	0.279349	0.9311
GO:0006807	nitrogen compound metabolic process	275	0.318327	0.93145
GO:2001233	regulation of apoptotic signaling pathway	17	0.199313	0.93275
GO:0031399	regulation of protein modification process	60	0.266432	0.93555
GO:0043632	modification-dependent macromolecule catabolic process	23	0.214268	0.9372
GO:0032270	positive regulation of cellular protein metabolic process	49	0.253571	0.9387
GO:0030334	regulation of cell migration	29	0.228241	0.93935
GO:0006725	cellular aromatic compound metabolic process	257	0.314137	0.94395
GO:0055080	cation homeostasis	23	0.210157	0.9443
GO:0044763	single-organism cellular process	483	0.327591	0.94545
GO:0016043	cellular component organization	207	0.308164	0.9456
GO:0016569	covalent chromatin modification	16	0.152366	0.9466
GO:0031401	positive regulation of protein modification process	45	0.241421	0.94815
GO:0036211	protein modification process	145	0.29341	0.94835
GO:1901564	organonitrogen compound metabolic process	115	0.285959	0.9496
GO:0016570	histone modification	16	0.152366	0.9498
GO:0071702	organic substance transport	102	0.279588	0.9511
GO:0008610	lipid biosynthetic process	30	0.217152	0.95185
GO:0006464	cellular protein modification process	145	0.29341	0.9521
GO:0051179	localization	219	0.305576	0.95245
GO:0071840	cellular component organization or biogenesis	209	0.30303	0.9538
GO:0045184	establishment of protein localization	69	0.262769	0.95395
GO:0010564	regulation of cell cycle process	25	0.198628	0.9548
GO:0009967	positive regulation of signal transduction	55	0.247876	0.9553
GO:0046483	heterocycle metabolic process	260	0.309358	0.95545
GO:0032268	regulation of cellular protein metabolic process	76	0.260652	0.95645
GO:0010608	posttranscriptional regulation of gene expression	23	0.188663	0.9577
GO:0019637	organophosphate metabolic process	100	0.272201	0.958
GO:0051649	establishment of localization in cell	94	0.268782	0.9588
GO:0019538	protein metabolic process	217	0.300287	0.9597
GO:0045859	regulation of protein kinase activity	34	0.21413	0.95975
GO:0051726	regulation of cell cycle	37	0.217028	0.95995
GO:0006066	alcohol metabolic process	24	0.190041	0.9605
GO:0070925	organelle assembly	19	0.149474	0.9606
GO:0043069	negative regulation of programmed cell death	26	0.189747	0.96165
GO:0006281	DNA repair	26	0.190319	0.9628
GO:0010647	positive regulation of cell communication	57	0.239852	0.9636
GO:0002768	immune response-regulating cell surface receptor signaling pathway	25	0.176717	0.9662
GO:0043549	regulation of kinase activity	37	0.207395	0.9662
GO:0023056	positive regulation of signaling	57	0.239852	0.96635
GO:0050801	ion homeostasis	25	0.180753	0.9667
GO:0044765	single-organism transport	142	0.281063	0.96705
GO:0060548	negative regulation of cell death	28	0.182568	0.9684
GO:0051247	positive regulation of protein metabolic process	53	0.226082	0.96845
GO:1901360	organic cyclic compound metabolic process	268	0.30188	0.9689
GO:0034641	cellular nitrogen compound metabolic process	265	0.303056	0.96985
GO:0006810	transport	169	0.28594	0.9721
GO:0033554	cellular response to stress	68	0.238848	0.97215
GO:1901615	organic hydroxy compound metabolic process	26	0.167392	0.9723
GO:0043412	macromolecule modification	155	0.278939	0.97295
GO:0006629	lipid metabolic process	52	0.218155	0.9742
GO:0016482	cytoplasmic transport	36	0.194939	0.97525
GO:0043066	negative regulation of apoptotic process	25	0.151749	0.97675
GO:0008150	biological_process	635	0.311913	0.9775
GO:0044802	single-organism membrane organization	29	0.166481	0.97815
GO:0006886	intracellular protein transport	39	0.188075	0.9787
GO:0005975	carbohydrate metabolic process	45	0.202611	0.97895
GO:1901137	carbohydrate derivative biosynthetic process	36	0.178665	0.98195
GO:0051338	regulation of transferase activity	46	0.191905	0.98235
GO:0044255	cellular lipid metabolic process	35	0.175154	0.98255
GO:0044723	single-organism carbohydrate metabolic process	39	0.183588	0.9839
GO:0000278	mitotic cell cycle	54	0.203309	0.98395
GO:0034622	cellular macromolecular complex assembly	27	0.118908	0.9852
GO:0051234	establishment of localization	175	0.269455	0.98565
GO:0044248	cellular catabolic process	123	0.252916	0.98575
GO:0009056	catabolic process	135	0.253854	0.98795
GO:0044260	cellular macromolecule metabolic process	308	0.287617	0.98835
GO:0044267	cellular protein metabolic process	183	0.266914	0.98855
GO:1903047	mitotic cell cycle process	51	0.183801	0.9887
GO:0009057	macromolecule catabolic process	47	0.177465	0.989
GO:0044281	small molecule metabolic process	157	0.255956	0.98925
GO:0044711	single-organism biosynthetic process	67	0.201751	0.9898
GO:0044265	cellular macromolecule catabolic process	39	0.157825	0.99055
GO:0008104	protein localization	91	0.222118	0.9912
GO:0022402	cell cycle process	67	0.191414	0.9912
GO:0019752	carboxylic acid metabolic process	42	0.160403	0.9914
GO:0034613	cellular protein localization	63	0.192083	0.9915
GO:0061024	membrane organization	35	0.133628	0.99175
GO:0070727	cellular macromolecule localization	63	0.192083	0.9919
GO:0006082	organic acid metabolic process	48	0.169792	0.9921
GO:1901575	organic substance catabolic process	127	0.236494	0.99215
GO:0006996	organelle organization	119	0.237761	0.99235
GO:0043436	oxoacid metabolic process	48	0.169792	0.99265
GO:0008152	metabolic process	468	0.291531	0.99335
GO:0009987	cellular process	569	0.296279	0.99335
GO:0070271	protein complex biogenesis	45	0.153669	0.9936
GO:0006461	protein complex assembly	45	0.153669	0.99395
GO:0071704	organic substance metabolic process	441	0.289027	0.99455
GO:1902589	single-organism organelle organization	86	0.199815	0.99535
GO:1902582	single-organism intracellular transport	58	0.160573	0.99615
GO:0007049	cell cycle	83	0.185761	0.997
GO:0051641	cellular localization	115	0.209623	0.9972
GO:0071822	protein complex subunit organization	58	0.148483	0.9972
GO:0044238	primary metabolic process	430	0.27712	0.99755
GO:0044710	single-organism metabolic process	249	0.250559	0.9978
GO:0033036	macromolecule localization	102	0.191912	0.9982
GO:0065003	macromolecular complex assembly	53	0.126413	0.99825
GO:0043933	macromolecular complex subunit organization	66	0.122716	0.99935
GO:0046907	intracellular transport	68	0.131755	0.99945
GO:0044237	cellular metabolic process	414	0.236242	0.99975
